# Supplementary material for: Clinical responses to ERK inhibition in BRAFV600E-mutant colorectal cancer predicted using a computational model
Source: NPJ Syst Biol Appl. 2017 Jun 2;3:14. doi: 10.1038/s41540-017-0016-1 (PMC5460205; doi:10.1038/s41540-017-0016-1)
Supplement: Supplementary file 6 — HillEQ.m [file 41540_2017_16_MOESM6_ESM.txt]

function [Y] = HillEQ(x,k,tau)
%Hill-Type function equation
%input X value, k (exp), and tau (IC50)
%output Y
%call: HillEQ(x,k,tau)
%x>0; stops errors in ODE solvers
%DC Kirouac 1-9-2016
Y = (max(0,x).^k)./(tau^k + max(0,x).^k);
end
