# Supplementary material for: Clinical responses to ERK inhibition in BRAFV600E-mutant colorectal cancer predicted using a computational model
Source: NPJ Syst Biol Appl. 2017 Jun 2;3:14. doi: 10.1038/s41540-017-0016-1 (PMC5460205; doi:10.1038/s41540-017-0016-1)
Supplement: Supplementary file 7 — VPop_Simulator_fixed.m [file 41540_2017_16_MOESM7_ESM.txt]

%VPop_Simulator Script
%loads and simulates MAPK_model.sbioporoj, 
%using parameters in Supplemental Table.xlsx
%Parameterized to BRAF(V600E)-CRC
%variability in PK and cellular parameters
%uses Prevalence Weighting to select for MOnto Carlo SImulations
%Supplement to NPJ SBI manuscript; reproduces simulations in Fig.6
%MAPK_model.sbioproj, Supplemental Tables.xlsx, and HillEQ.m must be in same folder 
%Daniel C. Kirouac, Jan 2017
%kirouac.daniel@gene.com
%% SET SIMULATION PARAMETERS
Npop = 20;     %Number of virtual patients
delta_t = 0.1;  %time step in days for output time course plotting (not solver)
t_max = 56;     %last time point (56 days = 8 weeks)  

%Doses
CETUX_dose = 450;   %mg, weekly
VEMU_dose = 960;    %mg, BID
COBI_dose = 60;     %mg, daily
ERKI_dose = 400;    %mg, daily

%% Load model and parameters, Create Function Handle for simulations
sbioloadproject('MAPK_model');    %loads MAPK project as 'm1' default
MAPK_model = m1;                  %rename  

%read in Species and Parameters names
[~,~,Species]=xlsread('Supplemental Tables.xlsx','S1 Species');
[~,~,Parameters]=xlsread('Supplemental Tables.xlsx','S2 Parameters(InVitro)');

%read parameter matrix and convder to table (PW as final column)
[~,~,cell]=xlsread('Supplemental Tables.xlsx','S10 VPOP Parameters & PW');
phi_rand = cell2table(cell(2:end,:),'VariableNames',cell(1,:)); %convert to Table

%sample from phi_rand matrix, weigted by final column ('PW')
%exlude 1st (Vpop#) and last (PW) columns, take only data
phi_vpop = datasample(phi_rand{:,2:end-1},Npop,'Weights',abs(phi_rand.PW));
    
%Parse for loading into SImFunction
Fparams = Parameters(2:end,1);
Fobservables = Species(2:end,1);
Fdosed = {'RTK1i_blood' 'RAFi_gut' 'MEKi_gut' 'ERKi_gut'};   %define which species may be dosed

F = createSimFunction(MAPK_model,[Fobservables;Fparams],Fobservables,Fdosed);   %create function handle from Simbiology.proj file 'mapk2'

%% Create Dosing Arrays for simulation

t_stop = t_max;                                   %simulation time in days                     %doising table; 'Time' 'Amount'
t_output = [0:delta_t:t_max];                         %specific oputput times to be included 

%Create Dosing Tables for each drug; overwrite Time, Amount on each  
%Add 0.001 to each time step so as not to duplicate times
%drug1 = CETUX
Time = 0.001+[0:7:t_max]';    %Q1w dosing for 30d
Amount = CETUX_dose*ones(length(Time),1);   %960 mg dose
drug1 = table(Time,Amount);  %compile into Table

%drug2 = VEMU
Time = 0.001+[0:0.5:t_max]';    %BID dosing for 30d
Amount = VEMU_dose*ones(length(Time),1);   %960 mg dose
drug2 = table(Time,Amount);  %compile into Table

%drug3 = COBI
%Time = 0.001+[0:1:t_max]';    %Q1D dosing for 30d
Time = 0.001+[0:1:21 28:1:49]'; %21/7 for 2 cycles
Amount = COBI_dose*ones(length(Time),1);   %960 mg dose
drug3 = table(Time,Amount);  %compile into Table

%drug4 = GDC-0994
%Time = 0.001+[0:1:t_max]';    %BID dosing for 30d
Time = 0.001+[0:1:21 28:1:49]'; %21/7 for 2 cycles
Amount = ERKI_dose*ones(length(Time),1);   %960 mg dose
drug4 = table(Time,Amount);  %compile into Table

%Null doisng
Time = 0;      %time that drug will be added
Amount = 0;    %amount of drug (1 unit) 
null = table(Time,Amount);    %create dose table


%Creat dosing cell arrays (4 tables) for each treatment condition
dose_CTRL =     {null null null null};
dose_xRTKi =    {drug1 null null null}; 
dose_RAFi =     {null drug2 null null};
dose_MEKi =     {null null drug3 null};
dose_ERKi =     {null null null drug4};

dose_xRTKRAFi = {drug1 drug2 null null};
dose_xRTKMEKi = {drug1 null drug3 null};
dose_xRTKERKi = {drug1 null null drug4};
dose_RAFMEKi =  {null drug2 drug3 null};
dose_RAFERKi =  {null drug2 null drug4};
dose_MEKERKi =  {null null drug3 drug4};

dose_xRTKRAFMEK = {drug1 drug2 drug3 null};
dose_xRTKRAFERK = {drug1 drug2 null drug4};
dose_xRTKMEKERK = {drug1 null drug3 drug4};
dose_RAFMEKERK = {null drug2 drug3 drug4};

dose_ALL4 = {drug1 drug2 drug3 drug4};

%comptile into Cell array
TREAT = {dose_CTRL dose_xRTKi dose_RAFi dose_MEKi dose_ERKi...
        dose_xRTKRAFi dose_xRTKMEKi dose_xRTKERKi dose_RAFMEKi dose_RAFERKi dose_MEKERKi...
        dose_xRTKRAFMEK dose_xRTKRAFERK dose_xRTKMEKERK dose_RAFMEKERK...
        dose_ALL4};

%% POPPK Module

%read in THETA and OMEGA from xls
THETA_VEMU = xlsread('Supplemental Tables.xlsx','S6 popPK Parameters','B2:B4');      %[CL; KA;V]
OMEGA_VEMU = xlsread('Supplemental Tables.xlsx','S6 popPK Parameters','E2:G4');
THETA_COBI = xlsread('Supplemental Tables.xlsx','S6 popPK Parameters','B7:B11');     %[CL; KA; Q; Vc; Vp]   
OMEGA_COBI = xlsread('Supplemental Tables.xlsx','S6 popPK Parameters','E7:I11');    
THETA_ERKI = xlsread('Supplemental Tables.xlsx','S6 popPK Parameters','B14:B16');    %[CL; KA;V] 
OMEGA_ERKI = xlsread('Supplemental Tables.xlsx','S6 popPK Parameters','E14:G16');

%generate random ETAs
ETA_VEMU = mvnrnd(zeros(size(THETA_VEMU)),OMEGA_VEMU,Npop);
ETA_COBI = mvnrnd(zeros(size(THETA_COBI)),OMEGA_COBI,Npop);
ETA_ERKI = mvnrnd(zeros(size(THETA_ERKI)),OMEGA_ERKI,Npop);

%randomize THETAs (P = THETA*exp(ETA))
for i=1:length(THETA_VEMU)
    Pvemu(:,i) = THETA_VEMU(i).*exp(ETA_VEMU(:,i));   %[CL KA V]
end

for i=1:length(THETA_COBI)
    Pcobi(:,i) = THETA_COBI(i).*exp(ETA_COBI(:,i));   %[CL; KA; Q; Vc; Vp] 
end

for i=1:length(THETA_ERKI)
    Perki(:,i) = THETA_ERKI(i).*exp(ETA_ERKI(:,i));   %[CL; KA;V]
end

%overwirite randommized PK parameters to PHI
PARAMS = categorical([Fobservables;Fparams]);           %create categorical vecotr for parsing data
%VEMU PK Params (ke2, V2, ka2)
phi_vpop(:,PARAMS=='ke2') = Pvemu(:,1)./Pvemu(:,3);  %ke2 = CL/V
phi_vpop(:,PARAMS=='V2') = Pvemu(:,3);               %V2
phi_vpop(:,PARAMS=='ka2') = Pvemu(:,2);              %ka2

%COBI PK Params (ke3, ka3, V3c, V3p, q) 
phi_vpop(:,PARAMS=='ka3') = Pcobi(:,2);              %ka3
phi_vpop(:,PARAMS=='ke3') = Pcobi(:,1)./Pcobi(:,4);  %ke3 = CL/V
phi_vpop(:,PARAMS=='V3') = Pcobi(:,4);               %V3
phi_vpop(:,PARAMS=='V3b') = Pcobi(:,5);              %V3b
phi_vpop(:,PARAMS=='q2') = Pcobi(:,3);               %q2

%ERKI PK Params (ke4, V4, ka4) 
phi_vpop(:,PARAMS=='ke4') = Perki(:,1)./Perki(:,3);  %ke4 = CL/V
phi_vpop(:,PARAMS=='V4') = Perki(:,3);               %V4
phi_vpop(:,PARAMS=='ka4') = Perki(:,2);              %ka4

%% SIMULATE Responses (Npop x 16 treatments)
%this is the slowest piece; on my laptop ~ 5sec/Vpop (~20 min for Npop=250)
tic
for j = 1:length(TREAT)        
    SIM{j} = F(phi_vpop,t_stop,TREAT{j},t_output);   %cell array of simulations
end
toc
        
%% Parse Simulations for Tumor Size at end of 2 cycels of treatment (CELLS at 56d)
for j=1:length(TREAT)           %loop through 16 treatments 
    for k=1:Npop    %loop through parameter sets (phi_vpop)
        CELLS(k,j) = SIM{j}(k,1).DATA(end,PARAMS=='CELLS');
    end
end

%Count numbers of Complet Responses (CR), Partial Responses (PR), Stable Disease (SD), and Progressive Disease (PD)   
CR = CELLS<0.1;
PR = CELLS<0.7;
SD = CELLS<1.2;
PD = CELLS>1.2;

%convert counts into frequencies
CRR = sum(CR,1)'/Npop*100;
PRR = sum(PR,1)'/Npop*100 - CRR;
ORR = CRR+PRR';                          %overall response rate (ORR)
SDR = sum(SD,1)'/Npop*100 - PRR - CRR;
PDR = sum(PD,1)'/Npop*100;

Treatments = {'CTRL' 'CETUX' 'VEMU' 'COBI' 'ERKi'...
              'CETUX+VEMU' 'CETUX+COBI' 'CETUX+ERKi' 'VEMU+COBI' 'VEMU+ERKi' 'COBI+ERKi'...
              'CETUX+VEMU+COBI' 'CETUX+VEMU+ERKi' 'CETUX+COBI+ERKi' 'VEMU+COBI+ERKi'...
              'ALL4'}';
          
%create Table of RECIST response categories

RECIST = table(Treatments,CRR,PRR,SDR,PDR)    %table output to workspace

%% Plot Tumor Growth Distributions as JitterPlot (Fig 6B)
%specify jitter amount
jit = 0.3;

%Jitter X-vlues
for i=1:size(CELLS,2)
    X(:,i) = i-0.5*jit + jit*rand(size(CELLS,1),1);
end

figure(1)
hold on
for i=1:size(CELLS,2)
    scatter(X(:,i),CELLS(:,i),2,[0.5 0.5 0.5])
    ylabel('Tumor Growth','fontsize',10)
    ylim([0 2.5])
end
boxplot(CELLS,'outliersize',0.1,'symbol','+','colors','k','labels',Treatments,'labelorientation','inline')
hold off

%% Parse PK time Courses and Plot
%grab time concentration profiles
for n = 1:Npop
    for t=1:length(t_output)
        %Parse out time indices from treatment#16 (all 4 drugs on)
        t_index(t,n) = find(SIM{16}(n,1).TIME==t_output(t));
    end    
    %parse serum drug time course profiles (all in mg/L)
    CETUX_blood(:,n) = SIM{16}(n).Data(t_index(:,n),PARAMS=='RTK1i_C');    %cetuximab weekly dosing
    VEMU_blood(:,n)  = SIM{16}(n).Data(t_index(:,n),PARAMS=='RAFi_C');     %vemurafenib BID dosing
    COBI_blood(:,n) = SIM{16}(n).Data(t_index(:,n),PARAMS=='MEKi_C');      %cobimetinib daily (21/7) dosing
    GDC0994_blood(:,n) = SIM{16}(n).Data(t_index(:,n),PARAMS=='ERKi_C');   %GDC0994 daily (21/7) dosing 
end

% PLOT PK Time courses for 1 cycle (28 days) of therapy
%individual virtual pateints, plus mean and 90% intervals
TIME = t_output;
gr = [0.75 0.75 0.75];        %grey color for individual Virtual patietns

figure(2)    %CETUX PK
hold on
plot(TIME,CETUX_blood,'color',gr,'linewidth',0.1)
plot(TIME,mean(CETUX_blood,2)','color','k','linewidth',2)
plot(TIME,prctile(CETUX_blood,95,2)','color','k','linewidth',1)
plot(TIME,prctile(CETUX_blood,5,2)','color','k','linewidth',1)
hold off
xlabel('TIME','fontsize',10)
ylabel('Cetuximab (mg/L)','fontsize',10)
title('Cetuximab PK','fontsize',10)
set(figure(2),'Position', [100 100 300 250]);
xlim([0 28])
box on

figure(3)    %Vemurafenib PK
hold on
plot(TIME,VEMU_blood,'color',gr,'linewidth',0.1)
plot(TIME,mean(VEMU_blood,2)','color','k','linewidth',2)
plot(TIME,prctile(VEMU_blood,95,2)','color','k','linewidth',1)
plot(TIME,prctile(VEMU_blood,5,2)','color','k','linewidth',1)
hold off
xlabel('TIME','fontsize',10)
ylabel('Veumrafenib (mg/L)','fontsize',10)
title('Vemurafenib PK','fontsize',10)
set(figure(3),'Position', [100 100 300 250]);
xlim([0 28])
box on


figure(4)    %Cobimetinib PK
hold on
plot(TIME,COBI_blood,'color',gr,'linewidth',0.1)
plot(TIME,mean(COBI_blood,2)','color','k','linewidth',2)
plot(TIME,prctile(COBI_blood,95,2)','color','k','linewidth',1)
plot(TIME,prctile(COBI_blood,5,2)','color','k','linewidth',1)
hold off
xlabel('TIME','fontsize',10)
ylabel('Cobimetinib (mg/L)','fontsize',10)
title('Cobimetinib PK','fontsize',10)
set(figure(4),'Position', [100 100 300 250]);
xlim([0 28])
box on

figure(5)    %GDC0994 PK
hold on
plot(TIME,GDC0994_blood,'color',gr,'linewidth',0.1)
plot(TIME,mean(GDC0994_blood,2)','color','k','linewidth',2)
plot(TIME,prctile(GDC0994_blood,95,2)','color','k','linewidth',1)
plot(TIME,prctile(GDC0994_blood,5,2)','color','k','linewidth',1)
hold off
xlabel('TIME','fontsize',10)
ylabel('GDC0994 (mg/L)','fontsize',10)
title('GDC0994 PK','fontsize',10)
set(figure(5),'Position', [100 100 300 250]);
xlim([0 28])
box on
