# Supplementary material for: Clinical responses to ERK inhibition in BRAFV600E-mutant colorectal cancer predicted using a computational model
Source: NPJ Syst Biol Appl. 2017 Jun 2;3:14. doi: 10.1038/s41540-017-0016-1 (PMC5460205; doi:10.1038/s41540-017-0016-1)
Supplement: Supplementary file 8 — Supplementary Tables S1-S11 [file 41540_2017_16_MOESM8_ESM.xlsx]

## Sheet: TOC
Table	Description
S1	model species, and their initial values used
S2	model parameters, with in vitro estimates across 20 parameter sets (from PSO).
	Pfix	fixed value (fro parameters which were not estimated)
	LB	Lower Bound of Parameter used in PSO Estimation
	UB	Upper Bound of Parameter used in PSO Estimation
	OPEN	Parameters Estiamted by PSO=1, fixed parameters=0
	AVG	Average value of parameter estimate across 20 parameter sets
	CV%	Coeffiv=ceint of variation (%) of parameter estimate across 20 parameter sets
	min	minimum value of parameter estimate across 20 paramter sets
	max	maximum value of parameter estimate across 20 paramter sets
	MSE%	Onjective function value, mean squared error (% error)
S3	Digitized pMEK & pERK Western blot data from Corcoran et al. (2010)
S4	Estimated Drug-Target IC50 values (ki) and Hill coefficients (ki)
S5	Differential Gene Expression & Pathway enrichment analysis for MAPKi-sensaitive vs. resistant cell lines
S6	murine PK parameters for Vemurafenib, cobimetinib, GDC-0994 and cetuximab
S7	murine xenograft parameters (proliferation, death, and RTK2)
S8	Local Parameter Sensitiviy analysis (based around HT29 xenograft parameter values)
S9	human population PK parameters for vemurafenib, cbimetinib, GDC-0994, and cetuximab
S10	Virtual Cohort parameters (n=1000) and associated Prevalence Weights (PW) for creating a Virtual Populations (Vpop)
S11	Simualted Overall Response Rates for 15 treatment regimens, and combianation sysnergy (compared to Lowe additivity)

## Sheet: S1 Species
Name	Description	Initial Value (fixed)
AKT	AKT	1
AKTi	AKT inhibitor (tumor)	0
AKTi_blood	AKT inhibitor (blood)	0
AKTi_C	AKT inhibitor (Conc)	0
AKTi_gut	AKT inhibitor (gut)	0
BRAF	BRAF	0.95
CELLS	CELLS	1
CRAF	CRAF	0
ERK	ERK	0.7
ERKi	ERK inhibitor (tumor)	0
ERKi_blood	ERK inhibitor (blood)	0
ERKi_C	ERK inhibitor (Conc)	0
ERKi_gut	ERK inhibitor (gut)	0
FB1	ERK -> ERK feedback	0.7
FB2	ERK -> RAS feedback	0.7
FB3	ERK ->RTK feedback	0.7
FB4	AKT ->RTK feedback	0.7
MEK	MEK	0.65
MEKi	MEK inhibitor (tumor)	0
MEKi_blood	MEK inhibitor (blood)	0
MEKi_C	MEK inhibitor (Conc)	0
MEKi_gut	MEK inhibitor (gut)	0
MEKi_V3	MEK inhibitor (V3)	0
PI3K	PI3K	1
RAFi	BRAF inhibitor (tumor)	0
RAFi_blood	BRAF inhibitor (blood)	0
RAFi_C	BRAF inhibitor (Conc)	0
RAFi_gut	BRAF inhibitor (gut)	0
RAS	KRAS	0.1
RTK1	MAPK-activating (EGFR)	0.7
RTK1i	EGFR inhibitor (tumor)	0
RTK1i_blood	EGFR inhibitor (blood)	0
RTK1i_C	RTK inhibitor (Conc)	0
RTK1i_gut	EGFR inhibitor (gut)	0
RTK2	MAPK-activating (non-EGFR)	0
RTK3	PI3K-activating (IGF1R)	0
S6	S6/RSK/4EBP1/MTOR	0.95
TD1	time delay: S6-growth	1

## Sheet: S2 Parameters(InVitro)
Name	Description	Pfix	LB	UB	OPEN	MED	%CV	min	max		P1	P2	P3	P4	P5	P6	P7	P8	P9	P10	P11	P12	P13	P15	P15	P1	P17	P18	P19	P20
AKTb	AKT_min	0			0						0	0	0	0	0	0	0	0	0	0	0	0	0	0	0	0	0	0	0	0
AKTt	AKT_max	1			0						1	1	1	1	1	1	1	1	1	1	1	1	1	1	1	1	1	1	1	1
BRAFb	BRAF_min	0.9			0						0.9	0.9	0.9	0.9	0.9	0.9	0.9	0.9	0.9	0.9	0.9	0.9	0.9	0.9	0.9	0.9	0.9	0.9	0.9	0.9
BRAFt	BRAF_max	1			0						1	1	1	1	1	1	1	1	1	1	1	1	1	1	1	1	1	1	1	1
CRAFb	CRAF_min	0			0						0	0	0	0	0	0	0	0	0	0	0	0	0	0	0	0	0	0	0	0
CRAFt	CRAF_max	1			0						1	1	1	1	1	1	1	1	1	1	1	1	1	1	1	1	1	1	1	1
dmax	death rate	NA	0.5	3	1	0.521739	27.1612	0.5	1.14096		0.612881	0.643323	0.528308	0.501518	0.506343	0.500213	0.61278	0.50353	0.510331	0.564414	0.5	0.601974	0.550318	0.55443	0.514858	0.536302	0.502722	0.51517	0.5	1.14096
ERKb	ERK_min	0			0						0	0	0	0	0	0	0	0	0	0	0	0	0	0	0	0	0	0	0	0
ERKt	ERK_max	1			0						1	1	1	1	1	1	1	1	1	1	1	1	1	1	1	1	1	1	1	1
F1	EGFRi Bioavailable Fraction	1			0						1	1	1	1	1	1	1	1	1	1	1	1	1	1	1	1	1	1	1	1
F2	BRAFi Bioavailable Fraction	1			0						1	1	1	1	1	1	1	1	1	1	1	1	1	1	1	1	1	1	1	1
F3	MEKi Bioavailable Fraction	1			0						1	1	1	1	1	1	1	1	1	1	1	1	1	1	1	1	1	1	1	1
F4	ERKi Bioavailable Fraction	1			0						1	1	1	1	1	1	1	1	1	1	1	1	1	1	1	1	1	1	1	1
F5	AKTi Bioavailable Fraction	1			0						1	1	1	1	1	1	1	1	1	1	1	1	1	1	1	1	1	1	1	1
G13	Gain_RTK1(FB3~ERK)	1			0						1	1	1	1	1	1	1	1	1	1	1	1	1	1	1	1	1	1	1	1
G14	Gain_RTK1(FB4~AKT)	0			0						0	0	0	0	0	0	0	0	0	0	0	0	0	0	0	0	0	0	0	0
G23	Gain_RTK2(FB3~ERK)	0			0						0	0	0	0	0	0	0	0	0	0	0	0	0	0	0	0	0	0	0	0
G24	Gain_RTK2(FB4~AKT)	0			0						0	0	0	0	0	0	0	0	0	0	0	0	0	0	0	0	0	0	0	0
G33	Gain_RTK3(FB3~ERK)	0			0						0	0	0	0	0	0	0	0	0	0	0	0	0	0	0	0	0	0	0	0
G34	Gain_RTK3(FB4~AKT)	0			0						0	0	0	0	0	0	0	0	0	0	0	0	0	0	0	0	0	0	0	0
Gspry	Gain_SPRY (FB2: ERK-RAS)	1			0						1	1	1	1	1	1	1	1	1	1	1	1	1	1	1	1	1	1	1	1
Gdusp	Gain_DUSP (FB1: ERK-ERK)	1			0						1	1	1	1	1	1	1	1	1	1	1	1	1	1	1	1	1	1	1	1
k1	RTK1 -> RAS	NA	0.3	3	1	1.08503	50.7005	0.724045	2.8405		0.983717	0.829534	1.00799	0.734455	1.29198	1.19622	1.4204	2.19771	0.724045	2.8405	2.0352	0.822337	0.945166	1.25701	0.973615	1.28644	0.748351	1.16208	0.82382	1.43101
k2	RAS ->BRAF	NA	0.3	3	1	1.05027	90.0413	0.1	2.9529		0.1	0.238544	0.1	0.9134	1.32784	0.358006	0.184039	0.11801	1.26344	2.9529	1.18713	0.561011	2.4485	2.79274	1.83553	1.85751	1.44112	0.153887	1.60159	0.1
k3	CRAF+BRAF -> MEK	NA	0.3	3	1	1.77097	27.0521	1.2006	2.89272		1.64915	1.39764	2.12758	2.78328	1.49247	1.2006	1.53134	1.79425	1.85275	2.74691	2.89272	1.67947	1.74769	1.86388	1.59883	2.41123	1.93249	1.6915	1.54139	2.23071
k4	MEK ->ERK	NA	0.3	3	1	0.91704	51.627	0.581999	2.60912		0.895691	0.740403	0.756535	1.34469	0.996277	0.992736	0.938389	0.581999	1.28872	1.56105	0.608835	1.40094	0.600821	0.731234	0.762796	1.42362	0.85213	1.07812	0.738882	2.60912
k5	RAS ->CRAF	NA	0.3	3	1	1.59415	45.4602	0.366244	2.81992		1.27119	1.8263	0.796036	1.76388	2.52711	1.49865	0.866786	0.583748	1.36695	1.45158	0.366244	1.68965	1.81553	1.02116	1.93066	0.427768	2.14191	2.04017	2.81992	2.74625
k6	ERK+AKT -> S6	NA	0.3	3	1	2.47149	32.4454	0.879266	3		2.98371	2.92105	2.66562	1.40087	3	2.97579	1.65614	2.66843	1.31867	2.90562	1.95175	1.49626	3	2.60734	0.879266	2.33564	1.05424	1.06344	1.27169	3
k7	RAS -> PI3K	1	1	1	0						1	1	1	1	1	1	1	1	1	1	1	1	1	1	1	1	1	1	1	1
k8	PI3K ->AKT	1	1	1	0						1	1	1	1	1	1	1	1	1	1	1	1	1	1	1	1	1	1	1	1
ka1	EGFRi absorption	NA	1	1	0						1000	1000	1000	1000	1000	1000	1000	1000	1000	1000	1000	1000	1000	1000	1000	1000	1000	1000	1000	1000
ka2	BRAFi absorption	NA	4.5	4.5	0						1000	1000	1000	1000	1000	1000	1000	1000	1000	1000	1000	1000	1000	1000	1000	1000	1000	1000	1000	1000
ka3	MEKi absorption	NA	33	33	0						1000	1000	1000	1000	1000	1000	1000	1000	1000	1000	1000	1000	1000	1000	1000	1000	1000	1000	1000	1000
ka4	ERKi absorption	NA	35	35	0						1000	1000	1000	1000	1000	1000	1000	1000	1000	1000	1000	1000	1000	1000	1000	1000	1000	1000	1000	1000
ka5	AKTi absorption	1	1	1	0						1	1	1	1	1	1	1	1	1	1	1	1	1	1	1	1	1	1	1	1
ke1	EGFRi clearance	0	0.148532	0.148532	0						0	0	0	0	0	0	0	0	0	0	0	0	0	0	0	0	0	0	0	0
ke2	BRAFi clearance	0	0.282456	0.282456	0						0	0	0	0	0	0	0	0	0	0	0	0	0	0	0	0	0	0	0	0
ke3	MEKi clearance	0	0.630137	0.630137	0						0	0	0	0	0	0	0	0	0	0	0	0	0	0	0	0	0	0	0	0
ke4	ERKi clearance	0	0.882162	0.882162	0						0	0	0	0	0	0	0	0	0	0	0	0	0	0	0	0	0	0	0	0
ke5	AKTi clearance	1	1	1	0						1	1	1	1	1	1	1	1	1	1	1	1	1	1	1	1	1	1	1	1
kFB1	ERK -> ERK feedback (DUSP)	NA	0.3	3	1	1.68477	48.3358	0.1	3		1.14908	1.6276	2.04245	3	0.583287	0.703332	1.74194	2.43982	1.30282	0.622082	2.26955	3	1.82594	2.56024	1.92175	1.47953	1.35302	2.15776	0.866013	0.1
kFB2	ERK -> RAS feedback (SPRY)	NA	0.3	3	1	1.36911	66.6362	0.1	3		0.1	2.61591	0.1	1.57465	1.0121	1.42236	0.691632	0.389966	1.55095	2.55879	2.03435	0.61723	1.31586	2.24423	1.08581	1.25628	2.15562	3	2.82155	0.436051
kFB3	ERK ->RTK feedback	NA	0.3	3	1	1.96967	45.3917	0.229857	2.98341		1.94418	1.6584	2.28273	2.97854	1.3546	1.99516	0.229857	2.54561	2.21726	0.757595	2.97037	0.985752	1.68804	1.37193	0.492118	2.4024	2.98341	2.18147	0.462578	2.97523
kFB4	AKT ->RTK feedback (FOXO)	2			0						2	2	2	2	2	2	2	2	2	2	2	2	2	2	2	2	2	2	2	2
kg	TD1 -> umax (growth reg)	NA	0.3	3	1	0.64127	77.1519	0.468373	2.58727		0.488229	0.475988	0.614834	1.05602	0.67496	0.614648	1.25143	0.59685	1.23924	0.568465	1.20853	0.667706	0.486792	0.595334	2.58727	0.581186	1.0255	0.886644	1.19281	0.468373
ki1	EGFRi -|RTK1	2			0						2	2	2	2	2	2	2	2	2	2	2	2	2	2	2	2	2	2	2	2
ki2	RAFi -|BRAF	2			0						2	2	2	2	2	2	2	2	2	2	2	2	2	2	2	2	2	2	2	2
ki3	MEKi -|MEK	2			0						2	2	2	2	2	2	2	2	2	2	2	2	2	2	2	2	2	2	2	2
ki4	ERKi -|ERK	2			0						2	2	2	2	2	2	2	2	2	2	2	2	2	2	2	2	2	2	2	2
ki5	AKTi -|AKT	1			0						1	1	1	1	1	1	1	1	1	1	1	1	1	1	1	1	1	1	1	1
MEKb	MEK_min	0			0						0	0	0	0	0	0	0	0	0	0	0	0	0	0	0	0	0	0	0	0
MEKt	MEK_max	1			0						1	1	1	1	1	1	1	1	1	1	1	1	1	1	1	1	1	1	1	1
p1	EGFRi Partition Coeff	1			0						1	1	1	1	1	1	1	1	1	1	1	1	1	1	1	1	1	1	1	1
p2	BRAFi Partition Coeff	1			0						1	1	1	1	1	1	1	1	1	1	1	1	1	1	1	1	1	1	1	1
p3	MEKi Partition Coeff	1			0						1	1	1	1	1	1	1	1	1	1	1	1	1	1	1	1	1	1	1	1
p4	ERKi Partition Coeff	1			0						1	1	1	1	1	1	1	1	1	1	1	1	1	1	1	1	1	1	1	1
p5	AKTi Partition Coeff	1			0						1	1	1	1	1	1	1	1	1	1	1	1	1	1	1	1	1	1	1	1
PI3Kb	PI3K_min	0			0						0	0	0	0	0	0	0	0	0	0	0	0	0	0	0	0	0	0	0	0
PI3Kt	PI3K_max	1			0						1	1	1	1	1	1	1	1	1	1	1	1	1	1	1	1	1	1	1	1
q2	MEKi blood-V3 rate	0			0						0	0	0	0	0	0	0	0	0	0	0	0	0	0	0	0	0	0	0	0
r1	ERK -> ERK feedback rate(DUSP)	NA	0.5	5	1	2.84051	48.8998	0.519937	5		2.85195	1.59264	0.887854	3.02799	1.75596	5	1.46749	3.75463	0.919203	0.519937	2.82906	2.97052	3.97906	4.00948	1.71588	4.01228	1.44256	4.99983	1.34082	3.43599
r2	ERK -> RAS feedback rate (SPRY)	NA	0.5	5	1	1.17977	40.6064	0.51475	2		1.22263	0.629128	1.37907	1.88521	2	1.59785	1.14117	1.97056	1.12506	0.591011	1.19181	0.995518	0.923337	1.11943	0.51475	1.83252	1.79218	0.857416	1.8795	1.16773
r3	ERK ->RTK feedback rate	NA	0.5	5	1	1.27202	35.9519	0.535222	1.984		1.4987	1.19351	1.94299	1.89046	0.535222	1.74825	0.955577	1.17558	0.710663	0.964305	0.995321	1.40833	1.01137	1.35054	1.984	1.45924	1.74188	0.666241	1.92048	0.959577
r4	AKT ->RTK feedback rate (FOXO)	1			0						1	1	1	1	1	1	1	1	1	1	1	1	1	1	1	1	1	1	1	1
r5	S6 - TD1 - Growth Delay rate	NA	0.5	5	1	1.84062	9.62698	1.24735	2		1.9615	1.93184	1.70948	1.80788	1.66107	1.86934	1.62513	1.65711	1.90138	1.73682	1.99965	1.86573	2	1.94872	1.24735	1.81552	1.97615	1.91293	1.78728	1.76542
RASb	RAS_min	0			0						0	0	0	0	0	0	0	0	0	0	0	0	0	0	0	0	0	0	0	0
RASt	RAS_max	1			0						1	1	1	1	1	1	1	1	1	1	1	1	1	1	1	1	1	1	1	1
RTK1b	RTK1_min (EGFR)	0			0						0	0	0	0	0	0	0	0	0	0	0	0	0	0	0	0	0	0	0	0
RTK1t	RTK1_max (EGFR)	NA	0.1	1	1	0.672377	41.2622	0.101039	1		1	0.307562	0.340044	0.719038	0.101039	0.450718	0.819841	0.486177	0.566312	0.692225	0.999845	0.223516	0.860613	0.808187	0.941474	0.849941	0.163694	0.709362	0.652529	0.592906
RTK2b	RTK2_min (MAPK-activating)	0			0						0	0	0	0	0	0	0	0	0	0	0	0	0	0	0	0	0	0	0	0
RTK2t	RTK2_max (MAPK-activating)	0			0						0	0	0	0	0	0	0	0	0	0	0	0	0	0	0	0	0	0	0	0
RTK3b	RTK3_min (PI3K-activating)	0			0						0	0	0	0	0	0	0	0	0	0	0	0	0	0	0	0	0	0	0	0
RTK3t	RTK3_max (PI3K-activating)	0			0						0	0	0	0	0	0	0	0	0	0	0	0	0	0	0	0	0	0	0	0
S6b	S6_min	0			0						0	0	0	0	0	0	0	0	0	0	0	0	0	0	0	0	0	0	0	0
S6t	S6_max	1			0						1	1	1	1	1	1	1	1	1	1	1	1	1	1	1	1	1	1	1	1
tau1	RTK1 -> RAS	NA	0.1	10	1	4.75359	65.5352	0.1	10		7.06172	5.54534	10	3.02338	1.70081	8.58867	3.96184	8.49464	3.15105	1.26636	9.92747	5.65706	3.32301	2.25377	2.27127	2.73781	7.68984	7.94101	8.06318	0.1
tau2	RAS ->BRAF	NA	0.1	10	1	3.8879	99.4429	0.1	10		8.08915	9.51404	8.84185	0.1	4.12101	0.1	6.64569	0.332299	0.1	7.97343	4.68937	0.1	9.11047	6.66271	0.1	0.166109	10	3.6548	0.226865	2.32498
tau3	CRAF+BRAF -> MEK	NA	0.1	10	1	1.11891	153.28	0.267384	6.21429		1.18956	4.51461	1.04827	0.334951	2.74904	6.21429	1.62275	1.36035	0.554564	0.916534	0.267384	0.892644	4.3387	4.73898	1.4345	0.569638	1.02958	0.973987	1.50944	0.671868
tau4	MEK ->ERK	NA	0.1	10	1	0.106914	1112.87	0.1	5.33679		0.642486	0.389538	0.893604	0.100011	0.104142	0.1	0.1	1.60633	0.115286	0.1	5.33679	0.105973	0.242027	0.1	0.378305	0.100667	0.110697	0.107855	0.1	0.1
tau5	RAS ->CRAF	NA	0.1	10	1	0.150958	1357.56	0.1	8.83816		0.1	0.280814	0.1	0.864976	0.106146	0.1	0.134173	0.1	1.13414	0.149077	8.83816	0.152838	0.140909	0.137882	0.304773	3.76655	0.240931	0.148386	0.198309	0.408685
tau6	ERK+AKT -> S6	NA	0.1	10	1	0.181917	1223.21	0.1	6.99284		0.113592	0.103862	0.104055	5.2235	0.157223	0.1	0.62848	0.112386	1.90021	0.186188	0.125353	2.70119	0.164496	0.177645	1.92833	0.318464	6.52656	6.99284	1.9757	0.1
tau7	RAS -> PI3K	0.25			0						0.25	0.25	0.25	0.25	0.25	0.25	0.25	0.25	0.25	0.25	0.25	0.25	0.25	0.25	0.25	0.25	0.25	0.25	0.25	0.25
tau8	PI3K ->AKT	0.25			0						0.25	0.25	0.25	0.25	0.25	0.25	0.25	0.25	0.25	0.25	0.25	0.25	0.25	0.25	0.25	0.25	0.25	0.25	0.25	0.25
tauFB1	ERK -> ERK feedback (DUSP)	NA	0.1	10	1	6.1513	52.0257	0.274755	10		9.73637	9.85563	5.99426	10	6.17252	1.8509	4.21568	9.2336	0.274755	2.12211	8.99912	2.91833	7.25903	2.20201	6.74291	6.13008	4.9274	8.47957	2.43562	10
tauFB2	ERK -> RAS feedback (SPRY)	NA	0.1	10	1	4.61051	58.0897	0.348731	10		6.39064	0.82698	6.92698	10	9.38251	4.08172	3.84185	5.43128	5.69613	2.20256	5.13931	2.50322	3.0819	6.61001	3.45672	8.0211	4.01239	8.03547	3.41954	0.348731
tauFB3	ERK ->RTK feedback	NA	0.1	10	1	4.64443	77.6776	0.1	10		10	10	1.07902	5.99112	2.49197	0.1	7.71865	2.04686	4.77625	0.34744	9.99214	4.67497	0.205425	5.88898	4.6139	7.00296	1.30294	9.51253	2.44352	0.1
tauFB4	AKT ->RTK feedback (FOXO)	0.1			0						0.1	0.1	0.1	0.1	0.1	0.1	0.1	0.1	0.1	0.1	0.1	0.1	0.1	0.1	0.1	0.1	0.1	0.1	0.1	0.1
taug	TD1 -> umax (growth reg)	NA	0.1	10	1	0.438086	130.689	0.100042	1.48375		1.25303	0.937489	1.31056	0.100042	1.03234	1.48375	0.115917	1.44695	0.189949	1.3344	0.115501	0.108328	1.08214	0.634694	0.107917	1.35169	0.115513	0.104457	0.10214	0.241479
taui1	EGFRi -|RTK1 (mg/L)	0.225			0						0.25	0.25	0.25	0.25	0.25	0.25	0.25	0.25	0.25	0.25	0.25	0.25	0.25	0.25	0.25	0.25	0.25	0.25	0.25	0.25
taui2	RAFi -|BRAF (mg/L0	0.225			0						0.25	0.25	0.25	0.25	0.25	0.25	0.25	0.25	0.25	0.25	0.25	0.25	0.25	0.25	0.25	0.25	0.25	0.25	0.25	0.25
taui3	MEKi -|MEK (mg/L)	0.225			0						0.25	0.25	0.25	0.25	0.25	0.25	0.25	0.25	0.25	0.25	0.25	0.25	0.25	0.25	0.25	0.25	0.25	0.25	0.25	0.25
taui4	ERKi -|ERK (mg/L)	0.225			0						0.25	0.25	0.25	0.25	0.25	0.25	0.25	0.25	0.25	0.25	0.25	0.25	0.25	0.25	0.25	0.25	0.25	0.25	0.25	0.25
taui5	AKTi -|AKT (mg/L)	1			0						1	1	1	1	1	1	1	1	1	1	1	1	1	1	1	1	1	1	1	1
umax	max cell prolif (TD1 regulated)	NA	0.5	3	1	2.72182	20.269	1.40399	3		3	2.85768	2.91314	2.29357	2.65233	2.97864	1.5771	2.95818	2.90221	2.99455	1.4209	2.27953	2.79131	2.42838	1.40399	3	2.40668	2.29612	1.81606	2.94636
V1	EGFRi Vdist	1			0						1	1	1	1	1	1	1	1	1	1	1	1	1	1	1	1	1	1	1	1
V2	BRAFi Vdist	1			0						1	1	1	1	1	1	1	1	1	1	1	1	1	1	1	1	1	1	1	1
V3	MEKi Vdist	1			0						1	1	1	1	1	1	1	1	1	1	1	1	1	1	1	1	1	1	1	1
V3b	MEKi Vdist_comp3	1			0						1	1	1	1	1	1	1	1	1	1	1	1	1	1	1	1	1	1	1	1
V4	ERKi Vdist	1			0						1	1	1	1	1	1	1	1	1	1	1	1	1	1	1	1	1	1	1	1
V5	AKTi Vdist	1			0						1	1	1	1	1	1	1	1	1	1	1	1	1	1	1	1	1	1	1	1
Vmax	Max Cell Number	12			0						12	12	12	12	12	12	12	12	12	12	12	12	12	12	12	12	12	12	12	12
wOR	wERK for ERK+AKT -> S6	1			0						1	1	1	1	1	1	1	1	1	1	1	1	1	1	1	1	1	1	1	1
wRAS	wRAS for RTK3 + RAS ->PI3K	0.9			0						0.9	0.9	0.9	0.9	0.9	0.9	0.9	0.9	0.9	0.9	0.9	0.9	0.9	0.9	0.9	0.9	0.9	0.9	0.9	0.9
	MSE %					4.25174		1.27749	9.47529		1.31063	1.40463	5.58508	7.36482	1.27749	3.1172	4.01671	5.97547	5.59392	7.54484	3.14558	7.54224	4.48677	9.33423	1.36237	3.07352	2.0726	2.08479	9.47529	6.51698

## Sheet: S3 Digitized WB data
Cell Line	AZ628 (uM)	pMEK	pERK		Notes
COLO201	0	0.162526	0.693621		AR = aqcuired resistance to BRAFi in vitro
COLO201	0.01	0.0833353	0.302773		pMEK and pERK data are max normalized from quantified Image data (ImageJ software)
COLO201	0.03	0.0745049	0.142495		data from Corcorna et al. (2010) Science Signaling. Vol 3 Issue 149 ra84
COLO201	0.1	0.0232887	0.0260308
COLO201	0.3	0.0125509	0.00471574
COLO201-AR	1	0.0175901	0.0138165
COLO201-AR	0	1	1
COLO201-AR	0.01	0.407611	0.877655
COLO201-AR	0.03	0.369675	0.888907
COLO201-AR	0.1	0.13839	0.400149
COLO201-AR	0.3	0.0480844	0.081751
COLO201-AR	1	0.0172369	0.0169357
COLO206F	0	0.165561	0.356286
COLO206F	0.01	0.0970651	0.20588
COLO206F	0.03	0.0367418	0.0822674
COLO206F	0.1	0.0209985	0.0178826
COLO206F	0.3	0.0165004	0.00347123
COLO206F	1	0.00285027	0.00349667
COLO206F-AR	0	1	1
COLO206F-AR	0.01	0.497751	0.922299
COLO206F-AR	0.03	0.195733	0.594599
COLO206F-AR	0.1	0.120246	0.380565
COLO206F-AR	0.3	0.0528191	0.16987
COLO206F-AR	1	0.0205309	0.0783758

## Sheet: S4 DrugIC50s
Name	Description	Pinit		P1	P2	P3	P4	P5	P6	P7	P8	P9	P10	P11	P12	P13	P15	P15	P1	P17	P18	P19	P20
ki1	EGFRi -|RTK1	NA		1	1	1	1	1	1	1	1	1	1	1	1	1	1	1	1	1	1	1	1
ki2	RAFi -|BRAF	1		48.5392	0.584707	1.73917	1.05516	0.263888	0.719747	3.35488	0.606235	1.39788	0.698581	0.991902	1.59006	3.30149	24.3997	3.48281	3.27825	0.811123	2.0233	1.84668	17.2567
ki3	MEKi -|MEK	1		1.8338	0.636604	0.603079	1.12838	0.481529	0.486347	0.733589	0.825331	1.02798	0.373364	0.788824	1.00467	0.827723	0.676858	1.27684	0.442448	1.56428	2.80451	1.34971	0.188876
ki4	ERKi -|ERK	1		0.438924	0.349254	0.325726	0.934312	0.314417	0.311839	0.450462	0.382117	0.810376	0.31978	0.36309	0.827081	0.375825	0.358506	0.674855	0.395666	0.903029	1.0624	0.707503	0.263756
taui1	EGFRi -|RTK1 (mol/L)	NA		NA	NA	NA	NA	NA	NA	NA	NA	NA	NA	NA	NA	NA	NA	NA	NA	NA	NA	NA	NA
taui2	RAFi -|BRAF (mol/L)	1e-07		2.61009e-07	2.65989e-08	6.3941e-08	2.40963e-08	3.07546e-09	2.37594e-08	2.67734e-08	2.67037e-08	5.03431e-08	3.06514e-08	1.31127e-08	8.34964e-08	3.19291e-08	3.72215e-08	2.87211e-08	1.75418e-08	7.83008e-08	9.81354e-08	1.04851e-07	1.78443e-08
taui3	MEKi -|MEK (mol/L)	1e-07		4.33025e-08	3.51083e-10	1.11614e-10	6.76166e-10	1.01714e-10	9.60793e-11	2.06521e-10	3.93706e-10	6.48123e-10	5.01924e-12	1.88686e-10	8.09503e-10	3.10244e-10	1.7651e-10	7.495e-10	1.2039e-11	1.24264e-09	1.80648e-08	9.95135e-10	1.81126e-15
taui4	ERKi -|ERK (mol/L)	1e-07		5.00629e-08	1.91758e-08	5.57101e-09	1.48065e-07	8.67627e-09	3.27306e-09	3.9453e-08	3.43829e-08	1.10786e-07	3.11509e-09	8.36943e-09	1.11575e-07	3.01016e-08	1.68456e-08	3.91876e-08	2.19075e-08	1.10709e-07	1.00928e-07	1.18285e-07	1.71691e-10
taui1	EGFRi -|RTK1 (mg/L)			0.0304	0.0304	0.0304	0.0304	0.0304	0.0304	0.0304	0.0304	0.0304	0.0304	0.0304	0.0304	0.0304	0.0304	0.0304	0.0304	0.0304	0.0304	0.0304	0.0304
taui2	RAFi -|BRAF (mg/L)			0.127633	0.0130068	0.0312671	0.0117831	0.0015039	0.0116183	0.0130922	0.0130581	0.0246178	0.0149885	0.00641212	0.0408297	0.0156134	0.0182013	0.0140446	0.00857793	0.0382891	0.0479882	0.0512722	0.00872585
taui3	MEKi -|MEK (mg/L)			0.0229936	0.000186425	5.92671e-05	0.000359044	5.40099e-05	5.10181e-05	0.000109663	0.000209058	0.000344153	2.66522e-06	0.000100192	0.000429846	0.000164739	9.37269e-05	0.000397985	6.39268e-06	0.000659842	0.00959241	0.000528417	9.61777e-10
taui4	ERKi -|ERK (mg/L)			0.0220777	0.00845655	0.00245681	0.0652965	0.00382624	0.00144342	0.0173988	0.0151628	0.0488567	0.00137375	0.00369092	0.0492047	0.0132748	0.00742892	0.0172817	0.0096612	0.0488225	0.0445092	0.0521637	7.57156e-05

## Sheet: S5 Gene Expression Analyses
GENE	PVAL	DELTA (log10(CRC/MEL))		PANTHER Overrepresentation Test (release 20160715)							GENE	PVAL	DELTA (log10(R/S))		PANTHER Overrepresentation Test (release 20160715)
PHGR1	8.94262e-06	4.48485		Annotation Version and Release Date:	Reactome version 58 Released 2016-12-07						NGFRAP1	0.031746	3.63957		Annotation Version and Release Date:	Reactome version 58 Released 2016-12-07
VIL1	7.25975e-06	4.15552		Analyzed List:	CRC vs. BRAF "Upregulated" Genes						LOC100507314	0.047619	2.9425		Analyzed List:	MAPKi-Resistant (R) vs. Sensitive (S) BRAF-CRC cells
TNS4	5.14705e-05	4.00016		Reference List:	Homo sapiens (all genes in database)						LRP3	0.00793651	2.87506		Reference List:	Homo sapiens (all genes in database)
LGALS4	3.17976e-05	3.83285		Reactome pathways	Homo sapiens - REFLIST (20972)	Client Text Box Input (1342)	Client Text Box Input (expected)	Client Text Box Input (fold Enrichment)	Client Text Box Input (P-value)		SLC7A2	0.015873	2.68753		Reactome pathways	Homo sapiens - REFLIST (20972)	Client Text Box Input (293)	Client Text Box Input (expected)	Client Text Box Input (over/under)	Client Text Box Input (fold Enrichment)	Client Text Box Input (P-value)
AGR2	0.000364392	3.75278		Metabolism (R-HSA-1430728)	1972	172	126.19	1.36	2.54e-05		P2RX5	0.00793651	2.56059		Developmental Biology (R-HSA-1266738)	806	20	11.26	+	1.78	0.0102
TSPAN8	3.05468e-05	3.68662		Metabolism of lipids and lipoproteins (R-HSA-556833)	712	77	45.56	1.69	9.25e-06		HDAC9	0.031746	2.48996		Axon guidance (R-HSA-422475)	546	18	7.63	+	2.36	0.000794
EPS8L3	7.10988e-07	3.64638		Transmembrane transport of small molecules (R-HSA-382551)	656	68	41.98	1.62	0.000104		PDGFRL	0.031746	2.48572		Extracellular matrix organization (R-HSA-1474244)	292	11	4.08	+	2.7	0.00305
MUC13	2.26524e-05	3.50964		Biological oxidations (R-HSA-211859)	197	38	12.61	3.01	4.92e-09		RRAGD	0.047619	2.41162		Neuronal System (R-HSA-112316)	338	11	4.72	+	2.33	0.00875
USH1C	1.46315e-06	3.50717		SLC-mediated transmembrane transport (R-HSA-425407)	265	38	16.96	2.24	6.35e-06		MCOLN3	0.00793651	2.38131		Muscle contraction (R-HSA-397014)	202	9	2.82	+	3.19	0.00242
UGT1A3	4.22787e-05	3.49011		Signaling by Interleukins (R-HSA-449147)	386	34	24.7	1.38	0.0421		SCARA3	0.031746	2.34771		Diseases of signal transduction (R-HSA-5663202)	282	8	3.94	+	2.03	0.0465
FOXQ1	6.01711e-06	3.4796		Extracellular matrix organization (R-HSA-1474244)	292	28	18.69	1.5	0.0253		ARHGAP31	0.00793651	2.3067		Transport to the Golgi and subsequent modification (R-HSA-948021)	179	6	2.5	+	2.4	0.0414
S100P	1.86992e-05	3.47285		Cell-Cell communication (R-HSA-1500931)	133	25	8.51	2.94	3.08e-06		DYNC2H1	0.031746	2.27839		Protein-protein interactions at synapses (R-HSA-6794362)	57	5	0.8	+	6.28	0.00135
UGT1A1	4.94928e-05	3.45868		Cell junction organization (R-HSA-446728)	88	20	5.63	3.55	1.91e-06		QKI	0.015873	2.27184		Interactions of neurexins and neuroligins at synapses (R-HSA-6794361)	57	5	0.8	+	6.28	0.00135
HNF4A	0.000128792	3.45415		Peptide ligand-binding receptors (R-HSA-375276)	193	20	12.35	1.62	0.0269		BCL2A1	0.031746	2.23856		Collagen formation (R-HSA-1474290)	88	5	1.23	+	4.07	0.00838
MIR429	4.29911e-07	3.4351		O-linked glycosylation (R-HSA-5173105)	111	18	7.1	2.53	0.00041		CALD1	0.015873	2.20438		L1CAM interactions (R-HSA-373760)	115	5	1.61	+	3.11	0.0237
CEACAM6	0.000133092	3.42654		Phase 1 - Functionalization of compounds (R-HSA-211945)	91	17	5.82	2.92	0.000118		DZIP1L	0.031746	2.1892		Glycosaminoglycan metabolism (R-HSA-1630316)	123	5	1.72	+	2.91	0.0304
UGT1A10	4.23255e-05	3.4165		Phase II conjugation (R-HSA-156580)	99	17	6.34	2.68	0.000311		MCOLN2	0.031746	2.15999		Cardiac conduction (R-HSA-5576891)	139	5	1.94	+	2.57	0.047
UGT1A5	4.22787e-05	3.40298		Degradation of the extracellular matrix (R-HSA-1474228)	137	17	8.77	1.94	0.00856		GJC1	0.031746	2.14392		Assembly of collagen fibrils and other multimeric structures (R-HSA-2022090)	54	4	0.75	+	5.3	0.00734
UGT1A7	4.22787e-05	3.40098		O-linked glycosylation of mucins (R-HSA-913709)	66	16	4.22	3.79	9.04e-06		ANKRD33B	0.00793651	2.12385		Collagen biosynthesis and modifying enzymes (R-HSA-1650814)	67	4	0.94	+	4.27	0.0151
UGT1A4	4.23255e-05	3.40095		Transport of glucose and other sugars, bile salts and organic acids, metal ions and amine compounds (R-HSA-425366)	102	16	6.53	2.45	0.00117		NAV3	0.047619	2.12057		Signaling by NOTCH1 (R-HSA-1980143)	70	4	0.98	+	4.09	0.0175
ASCL2	5.31415e-07	3.39724		Metabolism of vitamins and cofactors (R-HSA-196854)	146	16	9.34	1.71	0.029		APBB1	0.015873	2.11915		Degradation of beta-catenin by the destruction complex (R-HSA-195253)	82	4	1.15	+	3.49	0.029
UGT1A9	4.23255e-05	3.39314		Arachidonic acid metabolism (R-HSA-2142753)	54	15	3.46	4.34	3.5e-06		LOC100507367	0.00793651	2.06513		Integrin cell surface interactions (R-HSA-216083)	85	4	1.19	+	3.37	0.0324
UGT1A8	4.23255e-05	3.38958		Cell-cell junction organization (R-HSA-421270)	61	15	3.9	3.84	1.45e-05		RASSF8	0.00793651	2.0541		Platelet homeostasis (R-HSA-418346)	86	4	1.2	+	3.33	0.0336
ST14	4.24444e-05	3.37979		Cytochrome P450 - arranged by substrate type (R-HSA-211897)	62	14	3.97	3.53	6.77e-05		FAXC	0.015873	2.0086		COPI-mediated anterograde transport (R-HSA-6807878)	95	4	1.33	+	3.01	0.0455
UGT1A6	5.75536e-05	3.35023		Lipid digestion, mobilization, and transport (R-HSA-73923)	100	14	6.4	2.19	0.00612		UST	0.00793651	2.00156		TRP channels (R-HSA-3295583)	28	3	0.39	+	7.67	0.00741
EPCAM	1.0469e-05	3.3474		Stimuli-sensing channels (R-HSA-2672351)	106	14	6.78	2.06	0.00982		CERCAM	0.00793651	1.98456		Disassembly of the destruction complex and recruitment of AXIN to the membrane (R-HSA-4641262)	31	3	0.43	+	6.93	0.00975
POF1B	7.14167e-06	3.32385		Rho GTPase cycle (R-HSA-194840)	124	14	7.93	1.76	0.0319		KLHDC8B	0.031746	1.97928		Smooth Muscle Contraction (R-HSA-445355)	33	3	0.46	+	6.51	0.0115
SPINT2	1.43116e-05	3.31673		Transport of inorganic cations/anions and amino acids/oligopeptides (R-HSA-425393)	98	13	6.27	2.07	0.0121		CNTNAP1	0.00793651	1.89056		Signaling by WNT in cancer (R-HSA-4791275)	34	3	0.48	+	6.32	0.0125
KCNE3	8.23282e-06	3.31241		SLC transporter disorders (R-HSA-5619102)	68	11	4.35	2.53	0.00518		ANK2	0.00793651	1.89031		Gap junction assembly (R-HSA-190861)	36	3	0.5	+	5.96	0.0145
RAB25	0.000419848	3.30701		Diseases associated with O-glycosylation of proteins (R-HSA-3906995)	69	11	4.42	2.49	0.00574		EPB41L3	0.047619	1.88762		Negative regulation of MAPK pathway (R-HSA-5675221)	40	3	0.56	+	5.37	0.0191
TMPRSS4	4.3424e-05	3.29822		PI5P, PP2A and IER3 Regulate PI3K/AKT Signaling (R-HSA-6811558)	70	11	4.48	2.46	0.00636		PLEKHO1	0.00793651	1.87071		Class C/3 (Metabotropic glutamate/pheromone receptors) (R-HSA-420499)	40	3	0.56	+	5.37	0.0191
MISP	4.07776e-05	3.27563		Negative regulation of the PI3K/AKT network (R-HSA-199418)	77	11	4.93	2.23	0.0123		CSRP2	0.015873	1.86408		NOTCH1 Intracellular Domain Regulates Transcription (R-HSA-2122947)	45	3	0.63	+	4.77	0.0259
MIR6761	5.7879e-06	3.25816		EPH-Ephrin signaling (R-HSA-2682334)	93	11	5.95	1.85	0.0403		DACT3	0.00793651	1.86034		Elastic fibre formation (R-HSA-1566948)	45	3	0.63	+	4.77	0.0259
CBLC	8.5017e-05	3.24964		Tight junction interactions (R-HSA-420029)	30	10	1.92	5.21	3.24e-05		HTRA1	0.047619	1.84942		Gap junction trafficking (R-HSA-190828)	47	3	0.66	+	4.57	0.0289
FGF19	1.06399e-06	3.23223		Bile acid and bile salt metabolism (R-HSA-194068)	34	10	2.18	4.6	9.04e-05		FAM134B	0.031746	1.84883		Gap junction trafficking and regulation (R-HSA-157858)	48	3	0.67	+	4.47	0.0305
NPNT	7.26961e-06	3.19965		Constitutive Signaling by Aberrant PI3K in Cancer (R-HSA-2219530)	49	10	3.14	3.19	0.0015		MEIS3P1	0.031746	1.83251		Chondroitin sulfate/dermatan sulfate metabolism (R-HSA-1793185)	49	3	0.68	+	4.38	0.0321
CCL15	4.09905e-07	3.17583		PI3K/AKT Signaling in Cancer (R-HSA-2219528)	74	10	4.74	2.11	0.023		LIN7A	0.047619	1.8293		Constitutive Signaling by NOTCH1 HD+PEST Domain Mutants (R-HSA-2894862)	56	3	0.78	+	3.83	0.0447
CLRN3	6.05979e-06	3.1605		Defective GALNT12 causes colorectal cancer 1 (CRCS1) (R-HSA-5083636)	19	9	1.22	7.4	5.28e-06		GPSM1	0.00793651	1.82323		Signaling by NOTCH1 HD+PEST Domain Mutants in Cancer (R-HSA-2894858)	56	3	0.78	+	3.83	0.0447
GPX2	1.23197e-05	3.15759		Synthesis of Leukotrienes (LT) and Eoxins (EX) (R-HSA-2142691)	21	9	1.34	6.7	1.16e-05		HEG1	0.015873	1.81911		Constitutive Signaling by NOTCH1 PEST Domain Mutants (R-HSA-2644606)	56	3	0.78	+	3.83	0.0447
SERPINB5	1.20207e-05	3.15598		Aflatoxin activation and detoxification (R-HSA-5423646)	21	9	1.34	6.7	1.16e-05		SLAIN1	0.047619	1.81707		Signaling by NOTCH1 in Cancer (R-HSA-2644603)	56	3	0.78	+	3.83	0.0447
TMEM30B	5.03687e-05	3.14894		Apoptotic execution phase (R-HSA-75153)	50	9	3.2	2.81	0.00565		RAB3IL1	0.031746	1.80079		Signaling by NOTCH1 PEST Domain Mutants in Cancer (R-HSA-2644602)	56	3	0.78	+	3.83	0.0447
BSPRY	6.65181e-05	3.1249		Defective C1GALT1C1 causes Tn polyagglutination syndrome (TNPS) (R-HSA-5083632)	19	8	1.22	6.58	3.99e-05		IL12A	0.00793651	1.78846		Neurofascin interactions (R-HSA-447043)	7	2	0.1	+	20.45	0.00447
TRIM29	5.45859e-05	3.12465		Defective GALNT3 causes familial hyperphosphatemic tumoral calcinosis (HFTC) (R-HSA-5083625)	19	8	1.22	6.58	3.99e-05		LOC100128176	0.015873	1.78533		Role of second messengers in netrin-1 signaling (R-HSA-418890)	10	2	0.14	+	14.32	0.00887
GRHL2	0.000123007	3.12398		Glucuronidation (R-HSA-156588)	20	8	1.28	6.25	5.69e-05		ARHGAP24	0.00793651	1.75841		Crosslinking of collagen fibrils (R-HSA-2243919)	11	2	0.15	+	13.01	0.0106
LOC101928881	7.11572e-06	3.11193		Xenobiotics (R-HSA-211981)	20	8	1.28	6.25	5.69e-05		SEPT5-GP1BB	0.00793651	1.75527		Depolarization of the Presynaptic Terminal Triggers the Opening of Calcium Channels (R-HSA-112308)	13	2	0.18	+	11.01	0.0146
ELF3	3.50633e-05	3.10813		Termination of O-glycan biosynthesis (R-HSA-977068)	26	8	1.66	4.81	0.000332		CACNA2D1	0.047619	1.74586		Repression of WNT target genes (R-HSA-4641265)	13	2	0.18	+	11.01	0.0146
CDH17	0.00014013	3.10445		Apoptotic cleavage of cellular proteins (R-HSA-111465)	36	8	2.3	3.47	0.00259		MAP2	0.031746	1.74586		APC truncation mutants have impaired AXIN binding (R-HSA-5467337)	14	2	0.2	+	10.23	0.0168
GPA33	3.87754e-06	3.09433		Transport of vitamins, nucleosides, and related molecules (R-HSA-425397)	37	8	2.37	3.38	0.00305		NTN1	0.00793651	1.7273		AMER1 mutants destabilize the destruction complex (R-HSA-4839748)	14	2	0.2	+	10.23	0.0168
DPEP1	1.89959e-05	3.07331		Gap junction trafficking (R-HSA-190828)	47	8	3.01	2.66	0.012		ZC3H12C	0.00793651	1.69814		truncated APC mutants destabilize the destruction complex (R-HSA-4839744)	14	2	0.2	+	10.23	0.0168
SYK	4.67596e-05	3.0677		Gap junction trafficking and regulation (R-HSA-157858)	48	8	3.07	2.6	0.0134		GXYLT2	0.00793651	1.69568		AXIN mutants destabilize the destruction complex, activating WNT signaling (R-HSA-4839735)	14	2	0.2	+	10.23	0.0168
CCL15-CCL14	8.94732e-07	3.06763		EPH-ephrin mediated repulsion of cells (R-HSA-3928665)	49	8	3.14	2.55	0.015		MITF	0.015873	1.68918		Misspliced GSK3beta mutants stabilize beta-catenin (R-HSA-5339716)	14	2	0.2	+	10.23	0.0168
CAPN8	2.2575e-05	3.06584		Assembly of collagen fibrils and other multimeric structures (R-HSA-2022090)	54	8	3.46	2.32	0.0249		LOC100506089	0.00793651	1.68895		Truncations of AMER1 destabilize the destruction complex (R-HSA-5467348)	14	2	0.2	+	10.23	0.0168
TMEM125	6.64432e-05	3.05979		Lipoprotein metabolism (R-HSA-174824)	57	8	3.65	2.19	0.0326		TTLL7	0.031746	1.68338		AXIN missense mutants destabilize the destruction complex (R-HSA-5467340)	14	2	0.2	+	10.23	0.0168
KRT19	0.000141284	3.05957		Fatty acids (R-HSA-211935)	15	7	0.96	7.29	6.39e-05		MYH10	0.031746	1.66269		Anchoring fibril formation (R-HSA-2214320)	15	2	0.21	+	9.54	0.0191
LY75	8.46528e-05	3.04665		Amine-derived hormones (R-HSA-209776)	18	7	1.15	6.08	0.000194		DYRK3	0.031746	1.63852		T41 mutants of beta-catenin aren't phosphorylated (R-HSA-5358752)	15	2	0.21	+	9.54	0.0191
KLK10	2.70994e-05	3.04391		Acyl chain remodelling of PE (R-HSA-1482839)	29	7	1.86	3.77	0.00301		C3AR1	0.047619	1.62839		S45 mutants of beta-catenin aren't phosphorylated (R-HSA-5358751)	15	2	0.21	+	9.54	0.0191
LOC102723892	0.00762265	3.04214		Amino acid transport across the plasma membrane (R-HSA-352230)	30	7	1.92	3.65	0.00361		SRPX	0.00793651	1.57505		S37 mutants of beta-catenin aren't phosphorylated (R-HSA-5358749)	15	2	0.21	+	9.54	0.0191
FA2H	5.85873e-06	3.03995		Gap junction assembly (R-HSA-190861)	36	7	2.3	3.04	0.00937		ASAP3	0.031746	1.56636		S33 mutants of beta-catenin aren't phosphorylated (R-HSA-5358747)	15	2	0.21	+	9.54	0.0191
MIR196B	3.47241e-07	3.03354		Signaling by Retinoic Acid (R-HSA-5362517)	42	7	2.69	2.6	0.02		MYO5A	0.015873	1.55956		phosphorylation site mutants of CTNNB1 are not targeted to the proteasome by the destruction complex (R-HSA-4839743)	15	2	0.21	+	9.54	0.0191
LOC101929604	1.69783e-05	3.02284		NRAGE signals death through JNK (R-HSA-193648)	47	7	3.01	2.33	0.0337		DFNB31	0.015873	1.55184		Beta-catenin phosphorylation cascade (R-HSA-196299)	16	2	0.22	+	8.95	0.0215
KDF1	1.61023e-05	3.01673		Apoptotic cleavage of cell adhesion proteins (R-HSA-351906)	10	6	0.64	9.38	5.48e-05		GMPR	0.015873	1.54257		Platelet sensitization by LDL (R-HSA-432142)	17	2	0.24	+	8.42	0.0241
CCAT1	9.21313e-06	3.01528		Miscellaneous substrates (R-HSA-211958)	12	6	0.77	7.81	0.000147		TMEM45A	0.015873	1.54226		Chondroitin sulfate biosynthesis (R-HSA-2022870)	19	2	0.27	+	7.53	0.0295
CHMP4C	6.73127e-06	3.01323		Synthesis of bile acids and bile salts via 24-hydroxycholesterol (R-HSA-193775)	14	6	0.9	6.7	0.000333		LOC100506844	0.031746	1.54181		IL-6-type cytokine receptor ligand interactions (R-HSA-6788467)	20	2	0.28	+	7.16	0.0324
C6orf132	1.77515e-06	3.00372		Acyl chain remodelling of PI (R-HSA-1482922)	17	6	1.09	5.52	0.000908		C10orf11	0.00793651	1.51925		CTLA4 inhibitory signaling (R-HSA-389513)	21	2	0.29	+	6.82	0.0354
CLDN3	2.72747e-05	3.00264		Acyl chain remodelling of PG (R-HSA-1482925)	18	6	1.15	5.21	0.00121		FAM171B	0.031746	1.49806		Cyclin A/B1 associated events during G2/M transition (R-HSA-69273)	22	2	0.31	+	6.51	0.0385
SHH	0.000226341	2.99839		Acyl chain remodelling of PS (R-HSA-1482801)	18	6	1.15	5.21	0.00121		AMOTL1	0.047619	1.49415		RAF activation (R-HSA-5673000)	24	2	0.34	+	5.96	0.045
PRSS8	2.75484e-05	2.99745		Regulation of FZD by ubiquitination (R-HSA-4641263)	21	6	1.34	4.46	0.00261		AASS	0.00793651	1.4866		Downregulation of TGF-beta receptor signaling (R-HSA-2173788)	25	2	0.35	+	5.73	0.0484
EREG	0.00402794	2.99162		Acyl chain remodelling of PC (R-HSA-1482788)	26	6	1.66	3.61	0.0072		C1orf133	0.031746	1.48057
GDA	0.000144513	2.99129		Synthesis of bile acids and bile salts (R-HSA-192105)	26	6	1.66	3.61	0.0072		ARHGAP22	0.00793651	1.47938
C1orf210	9.63421e-07	2.982		Regulation of beta-cell development (R-HSA-186712)	29	6	1.86	3.23	0.0118		ITGAX	0.00793651	1.47648
FAM83F	1.29013e-06	2.97313		Synthesis of PA (R-HSA-1483166)	31	6	1.98	3.02	0.0159		IL7	0.031746	1.44508
IL20RA	2.89298e-05	2.96993		EPHA-mediated growth cone collapse (R-HSA-3928663)	32	6	2.05	2.93	0.0183		PPP4R4	0.031746	1.44045
B3GNT3	0.000195209	2.96697		Striated Muscle Contraction (R-HSA-390522)	36	6	2.3	2.6	0.03		FXYD1	0.00793651	1.43136
FBP1	3.0802e-05	2.9643		Glutathione conjugation (R-HSA-156590)	38	6	2.43	2.47	0.0375		ZNF618	0.031746	1.41563
MIR200B	4.5797e-07	2.96004		Sphingolipid de novo biosynthesis (R-HSA-1660661)	39	6	2.5	2.4	0.0416		MPP2	0.00793651	1.39739
CDH1	0.0002476	2.95679		Type I hemidesmosome assembly (R-HSA-446107)	11	5	0.7	7.1	0.000801		SH3RF3	0.00793651	1.3937
LOC101927834	0.00212015	2.94832		FGFR4 ligand binding and activation (R-HSA-190322)	12	5	0.77	6.51	0.00117		CTSL1	0.00793651	1.39358
LOC729966	4.24644e-08	2.94704		Eicosanoids (R-HSA-211979)	12	5	0.77	6.51	0.00117		SUSD4	0.031746	1.3784
GJB3	0.000235839	2.94441		Regulation of gene expression in beta cells (R-HSA-210745)	18	5	1.15	4.34	0.00653		GABBR1	0.031746	1.3509
EVPL	1.2095e-05	2.93009		SHC-mediated cascade:FGFR4 (R-HSA-5654719)	19	5	1.22	4.11	0.00813		LCP1	0.00793651	1.33395
BARX2	9.91963e-05	2.92921		RA biosynthesis pathway (R-HSA-5365859)	22	5	1.41	3.55	0.0145		LOC100506487	0.047619	1.33244
CD24	1.99092e-05	2.91883		Synthesis of bile acids and bile salts via 7alpha-hydroxycholesterol (R-HSA-193368)	23	5	1.47	3.4	0.0172		RHBDL3	0.00793651	1.33041
CRB3	1.22031e-05	2.91323		Fertilization (R-HSA-1187000)	26	5	1.66	3.01	0.0273		PRKD1	0.00793651	1.32015
MIR936	0.000467382	2.89103		Synthesis of IP3 and IP4 in the cytosol (R-HSA-1855204)	26	5	1.66	3.01	0.0273		C1QL4	0.031746	1.31573
LRRC61	2.78815e-05	2.88851		Reproduction (R-HSA-1474165)	26	5	1.66	3.01	0.0273		FAM124A	0.047619	1.30963
ANKS4B	2.88501e-05	2.87495		Negative regulation of FGFR4 signaling (R-HSA-5654733)	27	5	1.73	2.89	0.0313		LOC344595	0.00793651	1.30902
LOC102724257	1.77804e-06	2.87477		TRP channels (R-HSA-3295583)	28	5	1.79	2.79	0.0357		MFAP3L	0.00793651	1.30044
MPZL2	2.48369e-05	2.86959		Transport of organic anions (R-HSA-879518)	10	4	0.64	6.25	0.0042		CHSY3	0.047619	1.29885
LOC101927172	7.36751e-06	2.86249		Thyroxine biosynthesis (R-HSA-209968)	10	4	0.64	6.25	0.0042		PPM1K	0.015873	1.29557
MIR196A1	1.90924e-05	2.85685		ERBB2 Activates PTK6 Signaling (R-HSA-8847993)	11	4	0.7	5.68	0.00585		SLC26A11	0.00793651	1.29484
MIR6773	1.29457e-06	2.85339		CYP2E1 reactions (R-HSA-211999)	11	4	0.7	5.68	0.00585		DRAM1	0.00793651	1.29044
PRSS3	7.8809e-05	2.8506		Reversible hydration of carbon dioxide (R-HSA-1475029)	12	4	0.77	5.21	0.00788		SYNE1	0.031746	1.28814
CASC19	1.16795e-05	2.84708		Facilitative Na+-independent glucose transporters (R-HSA-428790)	13	4	0.83	4.81	0.0103		ICAM1	0.015873	1.2813
GIPC2	0.00505872	2.84369		RHO GTPases Activate NADPH Oxidases (R-HSA-5668599)	13	4	0.83	4.81	0.0103		RNF144A	0.015873	1.26431
IRF6	0.000116144	2.83863		Glutathione synthesis and recycling (R-HSA-174403)	14	4	0.9	4.46	0.0132		LOC100302640	0.047619	1.26007
OVOL1	0.000128665	2.83557		Recycling of bile acids and salts (R-HSA-159418)	15	4	0.96	4.17	0.0166		BOLA3-AS1	0.031746	1.26006
CDX2	2.30257e-06	2.83187		Synthesis of bile acids and bile salts via 27-hydroxycholesterol (R-HSA-193807)	15	4	0.96	4.17	0.0166		CEP85L	0.00793651	1.25268
MIR200A	1.74829e-08	2.83142		Regulated Necrosis (R-HSA-5218859)	17	4	1.09	3.68	0.0248		NRXN3	0.047619	1.24797
CLDN7	1.99318e-05	2.82915		Digestion of dietary lipid (R-HSA-192456)	17	4	1.09	3.68	0.0248		IGLC1	0.047619	1.24055
HNF1B	2.94886e-05	2.82413		RIPK1-mediated regulated necrosis (R-HSA-5213460)	17	4	1.09	3.68	0.0248		TRPC1	0.015873	1.22692
SP6	8.23168e-06	2.81497		Ephrin signaling (R-HSA-3928664)	18	4	1.15	3.47	0.0297		ZDHHC2	0.00793651	1.22143
LOC102724438	6.62084e-06	2.81171		Synthesis, secretion, and inactivation of Glucagon-like Peptide-1 (GLP-1) (R-HSA-381771)	19	4	1.22	3.29	0.0351		PDE2A	0.015873	1.22065
MIR192	4.04292e-06	2.80916		Na+/Cl- dependent neurotransmitter transporters (R-HSA-442660)	19	4	1.22	3.29	0.0351		SLAMF7	0.031746	1.20186
SLC52A3	0.000207413	2.80493		Transport of connexons to the plasma membrane (R-HSA-190872)	19	4	1.22	3.29	0.0351		ETNK2	0.00793651	1.19843
NUP62CL	0.000134647	2.79989		Metabolism of nitric oxide (R-HSA-202131)	20	4	1.28	3.13	0.041		OR2AG2	0.00793651	1.1959
FAM110C	4.21912e-06	2.79379		eNOS activation and regulation (R-HSA-203765)	20	4	1.28	3.13	0.041		PKD1L1	0.031746	1.19312
SFN	1.0469e-05	2.7886		betaKlotho-mediated ligand binding (R-HSA-1307965)	3	3	0.19	15.63	0.00102		EGFL7	0.015873	1.19136
ALDH2	2.72747e-05	2.78712		Catecholamine biosynthesis (R-HSA-209905)	4	3	0.26	11.72	0.00231		FAM92A1	0.00793651	1.19047
LOC102725320	1.40784e-05	2.786		Signaling by MST1 (R-HSA-8852405)	5	3	0.32	9.38	0.0043		JAZF1	0.00793651	1.17607
TNFRSF10D	0.00104271	2.77523		Synthesis of 12-eicosatetraenoic acid derivatives (R-HSA-2142712)	6	3	0.38	7.81	0.00708		GPX8	0.00793651	1.17579
KLK8	9.01336e-05	2.77291		Synthesis of 5-eicosatetraenoic acids (R-HSA-2142688)	6	3	0.38	7.81	0.00708		PLAT	0.015873	1.17513
SLC27A2	8.62771e-06	2.77237		Binding of TCF/LEF:CTNNB1 to target gene promoters (R-HSA-4411364)	7	3	0.45	6.7	0.0107		DUSP5	0.031746	1.17243
AP1M2	1.18163e-05	2.77027		Transport of nucleosides and free purine and pyrimidine bases across the plasma membrane (R-HSA-83936)	7	3	0.45	6.7	0.0107		TPST1	0.031746	1.16962
ANKRD22	0.00010628	2.77026		RNF mutants show enhanced WNT signaling and proliferation (R-HSA-5340588)	8	3	0.51	5.86	0.0153		LOC100130938	0.00793651	1.16467
MACC1	8.56369e-05	2.76786		Vitamin C (ascorbate) metabolism (R-HSA-196836)	8	3	0.51	5.86	0.0153		EBI3	0.00793651	1.16435
KLK11	0.000134538	2.7629		Interleukin-17 signaling (R-HSA-448424)	8	3	0.51	5.86	0.0153		SCUBE2	0.031746	1.16397
UCA1	2.62432e-05	2.76151		Release of Hh-Np from the secreting cell (R-HSA-5362798)	8	3	0.51	5.86	0.0153		LOC401317	0.047619	1.15836
DENND1C	8.02537e-05	2.75812		Sema4D mediated inhibition of cell attachment and migration (R-HSA-416550)	8	3	0.51	5.86	0.0153		LOC100506368	0.015873	1.15403
FOXA2	5.30998e-05	2.7502		Phase 3 - rapid repolarisation (R-HSA-5576890)	8	3	0.51	5.86	0.0153		SUN3	0.00793651	1.14712
SLC44A4	9.44751e-05	2.74487		Sperm Motility And Taxes (R-HSA-1300642)	9	3	0.58	5.21	0.0208		SFRP4	0.047619	1.14613
KCNK1	1.30665e-05	2.73552		Signaling by activated point mutants of FGFR3 (R-HSA-1839130)	9	3	0.58	5.21	0.0208		IGLL5	0.047619	1.14301
C9orf152	5.42193e-05	2.73526		FGFR3 mutant receptor activation (R-HSA-2033514)	9	3	0.58	5.21	0.0208		SHANK3	0.015873	1.13258
ABO	1.56811e-06	2.73496		Alpha-defensins (R-HSA-1462054)	9	3	0.58	5.21	0.0208		ENAH	0.00793651	1.12966
DDC	4.34644e-05	2.71659		PECAM1 interactions (R-HSA-210990)	11	3	0.7	4.26	0.0346		BAI2	0.031746	1.119
ZBED6CL	1.72648e-05	2.71564		Formation of the Editosome (R-HSA-75094)	2	2	0.13	15.63	0.00752		BATF3	0.031746	1.11484
CHDH	8.23168e-06	2.71505		mRNA Editing: C to U Conversion (R-HSA-72200)	2	2	0.13	15.63	0.00752		SLC29A4	0.015873	1.11041
TMEM45B	2.3187e-05	2.71475		Serotonin clearance from the synaptic cleft (R-HSA-380615)	3	2	0.19	10.42	0.0162		SLC7A10	0.00793651	1.10721
LOC102725325	1.76929e-05	2.69888		PTK6 Down-Regulation (R-HSA-8849472)	3	2	0.19	10.42	0.0162		ZNF345	0.015873	1.10607
TRIM15	1.69622e-05	2.69671		Tandem of pore domain in a weak inwardly rectifying K+ channels (TWIK) (R-HSA-1299308)	3	2	0.19	10.42	0.0162		EBF4	0.031746	1.10493
PRSS3P2	1.76619e-05	2.69583		mRNA Editing (R-HSA-75072)	4	2	0.26	7.81	0.0277		TAS2R45	0.00793651	1.0986
DSC2	0.000265279	2.69489		FGFR3b ligand binding and activation (R-HSA-190371)	4	2	0.26	7.81	0.0277		CAHM	0.047619	1.09342
PROM2	2.32908e-05	2.68831		HHAT G278V abrogates palmitoylation of Hh-Np (R-HSA-5658034)	4	2	0.26	7.81	0.0277		ITGA5	0.031746	1.08894
MIR1199	1.69256e-05	2.68467		PTK6 Activates STAT3 (R-HSA-8849474)	4	2	0.26	7.81	0.0277		TOX2	0.031746	1.07799
CCL24	0.00891709	2.68413		NGF processing (R-HSA-167060)	4	2	0.26	7.81	0.0277		PARD6G	0.015873	1.07406
GOLT1A	1.42405e-05	2.67791		Alternative complement activation (R-HSA-173736)	5	2	0.32	6.25	0.0415		ROBO3	0.00793651	1.07206
TMC5	8.59589e-06	2.67688									PCOLCE	0.031746	1.06846
MIR6792	5.78788e-07	2.67015									STARD9	0.031746	1.06259
MYO7B	0.00246713	2.66736									DIP2C	0.031746	1.0579
RIPK3	6.04924e-06	2.66727									TGFB1	0.015873	1.05115
TFF1	0.00309671	2.6637									CACNB4	0.00793651	1.0498
FAM83B	0.000128919	2.66094									CFL2	0.015873	1.0475
HOOK1	7.61474e-05	2.65546									TAS2R31	0.015873	1.04369
AOC1	9.21613e-05	2.65064									TSPAN4	0.031746	1.02646
KLK6	9.14889e-05	2.64678									SNORD53	0.00793651	1.005
CHST15	0.00423645	2.64395									ABL2	0.031746	0.993968
ANO9	3.63643e-05	2.63886									APLF	0.00793651	0.99194
DEGS2	0.000466604	2.63692									LOC284440	0.031746	0.988698
TACSTD2	0.000936712	2.63574									CC2D2A	0.015873	0.982582
PRR15	2.12368e-05	2.63365									MAN1C1	0.00793651	0.974446
CDX1	6.04924e-06	2.63296									CNN3	0.015873	0.968381
SGK2	4.16923e-05	2.63179									ZNF568	0.047619	0.96708
ASS1	1.44125e-05	2.62694									MAST1	0.015873	0.96518
MST1R	1.04186e-05	2.62378									TLE2	0.031746	0.963838
SDR42E1	5.12411e-05	2.62335									LRRC3DN	0.0238095	0.959934
PPP1R1B	0.000548312	2.62269									SNCAIP	0.031746	0.956751
LOC102725465	3.11712e-06	2.62097									TBX2	0.031746	0.946943
MALL	4.28558e-05	2.61972									HIP1	0.031746	0.946146
CYP2S1	0.000522836	2.61514									ARMC12	0.00793651	0.942857
LOC100130899	5.76541e-07	2.60184									FOXF1	0.00793651	0.942008
C19orf33	1.99318e-05	2.59777									CALCRL	0.047619	0.93902
SYT13	0.000545219	2.59618									NLGN2	0.031746	0.913067
PRTFDC1	7.37277e-05	2.59495									RILPL1	0.00793651	0.912659
PCSK9	8.44951e-05	2.59457									CYP2U1	0.00793651	0.90515
PRSS22	3.06467e-05	2.59169									ZFHX2	0.031746	0.90309
LOC102723373	7.11702e-06	2.58535									TMEM98	0.031746	0.892034
PRSS1	2.07968e-06	2.57703									DPF1	0.031746	0.88632
EHF	0.000635336	2.57674									LOC100506895	0.047619	0.881955
LOC101927668	1.69256e-05	2.57553									KCNN1	0.015873	0.881052
SOWAHB	6.04924e-06	2.57473									LRP12	0.015873	0.878218
FAM83E	8.28293e-06	2.5673									SGSH	0.00793651	0.878043
MYOM3	0.000115804	2.56561									ZNF420	0.00793651	0.874161
MIR559	4.24644e-08	2.56419									SEMA4F	0.015873	0.867888
SCNN1A	0.000122491	2.55839									EN1	0.047619	0.865104
LOC102725390	9.78945e-05	2.5534									ASPHD2	0.031746	0.863417
PRR15L	1.42948e-05	2.5509									SPIRE1	0.031746	0.861014
LOC101930540	0.00665697	2.54986									LOC100506990	0.031746	0.85845
ITGB4	0.000427881	2.54879									FAM132B	0.031746	0.857707
LAD1	0.000231415	2.54854									LEF1	0.015873	0.85224
SLC5A1	4.27462e-05	2.54469									ZNF701	0.031746	0.851258
LINC00675	2.68077e-06	2.54407									LRRC3-AS1	0.047619	0.850646
CEACAM5	0.000302465	2.5427									GAA	0.015873	0.847333
GRB7	6.76661e-05	2.54113									SH2D3C	0.031746	0.846955
LOC645553	0.00053588	2.53537									CCDC147	0.031746	0.846268
MARVELD2	8.75593e-06	2.52958									EXOC6B	0.015873	0.84561
TTC22	2.24348e-06	2.52917									LOC388588	0.015873	0.844192
LOC101927934	3.47022e-05	2.5275									LOC100288911	0.00793651	0.841717
LGR5	0.000165586	2.52556									ADAM11	0.00793651	0.832635
OCIAD2	0.000326816	2.52155									TMOD2	0.031746	0.830034
PDX1	1.21498e-05	2.51561									CDK17	0.031746	0.828561
LINC00857	4.50053e-06	2.51441									LTBP1	0.00793651	0.827211
MUC3A	9.28665e-06	2.51371									CD69	0.047619	0.822822
LOC102724399	8.33845e-05	2.5092									FLJ43663	0.031746	0.819837
ABCC3	0.00119761	2.50605									LMOD1	0.00793651	0.81369
LIPG	0.000777759	2.50557									SEPN1	0.00793651	0.813681
SLC17A9	0.00301273	2.50534									DENND5A	0.00793651	0.80618
LOC101929343	0.000326522	2.50419									COPZ2	0.00793651	0.796118
ACSL5	0.000216042	2.50258									C19orf26	0.031746	0.78809
CAMSAP3	8.78822e-06	2.49848									HES7	0.00793651	0.78807
RHOD	5.80212e-05	2.49801									ZNF233	0.015873	0.782775
TJP3	0.000121359	2.49528									LOC100507417	0.031746	0.778227
PRSS2	1.76929e-05	2.49332									RAB8B	0.031746	0.778151
RBBP8NL	5.32323e-06	2.49066									PPP1R15A	0.031746	0.7762
MAL2	0.000187969	2.47736									KAT2B	0.015873	0.770188
S100A14	9.15768e-05	2.47395									LOC100653071	0.00793651	0.76105
MIR3131	0.000746019	2.46923									VASH2	0.015873	0.74902
LOC102724501	0.000245042	2.46835									CRTAP	0.00793651	0.744945
KCNQ1	2.91344e-05	2.46047									PPP2R5B	0.031746	0.743653
HMGCS2	2.82897e-05	2.45439									CFL1P1	0.015873	0.742252
OR7E14P	0.00012396	2.44979									FKBP7	0.00793651	0.73876
ZBTB7C	0.000265506	2.44467									CCDC154	0.00793651	0.738396
TRIM31	8.6714e-06	2.44189									NPAS1	0.031746	0.736032
GCNT3	0.00017856	2.44172									S1PR2	0.00793651	0.736018
HID1	9.75738e-06	2.43888									C17orf103	0.031746	0.735487
ILDR1	8.51082e-05	2.43775									TTC25	0.031746	0.73308
OVOL2	7.62691e-06	2.43439									TMEM132A	0.00793651	0.730949
COL17A1	0.000712096	2.43348									APH1B	0.031746	0.728493
PLEKHA6	8.50101e-06	2.43214									TCEAL3	0.031746	0.726851
SLCO1B3	2.77734e-06	2.4221									COL4A4	0.031746	0.725912
PITX1	6.77335e-05	2.41866									LOC100507295	0.015873	0.725062
C2orf54	6.04924e-06	2.41564									LOC646278	0.047619	0.723456
FOXA3	0.000128284	2.4104									C6orf58	0.031746	0.722584
GABRE	0.00196547	2.40788									ADC	0.031746	0.715773
FGF9	5.78788e-07	2.37731									OSBPL1A	0.015873	0.715468
NEBL-AS1	0.000152039	2.37731									LOC729970	0.00793651	0.711026
LOC101060400	6.01931e-05	2.37644									GABARAPL1	0.00793651	0.708212
PADI1	0.0002076	2.37325									LOC100128818	0.031746	0.706532
SMIM22	2.33167e-05	2.37049									C8orf58	0.00793651	0.704441
KRT8	1.99318e-05	2.36573									C6orf225	0.00793651	0.700932
P2RY2	2.0044e-05	2.36267									SHOX2	0.015873	0.700862
CYP4F3	0.000122805	2.35507									MFGE8	0.031746	0.697875
PKP2	2.2827e-05	2.35219									RPL22L1	0.015873	0.697842
HGD	2.92261e-05	2.35182									FONG	0.015873	0.696511
TDGF1	4.24644e-08	2.33866									DSCAM-AS1	0.047619	0.691081
KRT20	4.92169e-06	2.33606									SORBS3	0.031746	0.690243
DPP4	0.00109954	2.3294									DNAJB5	0.031746	0.688334
LRG1	0.00027524	2.32842									FMNL2	0.00793651	0.686803
BCAS1	0.00188132	2.31957									RMRP	0.031746	0.682835
NRARP	3.15238e-05	2.3166									SEMA4C	0.00793651	0.678215
LYZ	0.00195183	2.31432									DNAJB4	0.031746	0.677539
NTSR1	7.8732e-05	2.30822									ZNF462	0.00793651	0.676306
TC2N	0.0004695	2.30524									CCDC88A	0.00793651	0.671945
TNFSF15	0.000294873	2.30505									IKBIP	0.015873	0.669463
BTNL9	0.000354186	2.3006									LOC100505787	0.031746	0.658337
LOC389602	0.00103021	2.29903									PKD2	0.015873	0.655108
FAAH2	2.94263e-06	2.29863									LRRC3	0.015873	0.654572
ANO1	0.000920391	2.29691									TMEM55A	0.00793651	0.652421
RBM47	0.000372971	2.29626									HOOK3	0.00793651	0.6506
CLIC5	0.00204432	2.29426									ZFP14	0.015873	0.649735
CLDN4	0.000374171	2.29064									CRIM1	0.015873	0.645485
MYO1A	0.000231228	2.28879									GARNL3	0.031746	0.642605
AIM1L	0.000388848	2.28312									MARK4	0.031746	0.64149
BMP4	5.86706e-05	2.28263									RASGRP2	0.00793651	0.638338
MOGAT3	4.93314e-05	2.28159									ZNF221	0.00793651	0.637174
LCN2	0.000363767	2.28126									SHISA4	0.00793651	0.634298
C1orf116	0.000593925	2.28073									LOC100506528	0.00793651	0.634052
SHANK2	3.36498e-06	2.27485									GNMT	0.031746	0.63323
GPR35	5.86706e-05	2.27479									PDLIM2	0.00793651	0.628619
MSLN	0.000120459	2.27244									NKIRAS1	0.031746	0.628216
C4BPB	1.5299e-05	2.26975									ZNF222	0.015873	0.628007
ALDH3A1	0.0025841	2.26795									ATP8B3	0.031746	0.627323
NUDT16P1	1.25452e-05	2.26135									SNX25	0.00793651	0.626759
LOC101930249	0.00187316	2.25768									SYT11	0.00793651	0.626287
VWA2	5.15836e-05	2.25672									LOC100506827	0.047619	0.623249
PKP3	1.0469e-05	2.25505									PTPLA	0.031746	0.620747
ACTR3C	1.73657e-05	2.25344									FAM161A	0.015873	0.619607
MIR224	0.000212378	2.25091									ANKRD44	0.031746	0.61837
MARVELD3	1.04186e-05	2.24868									LOC100507213	0.00793651	0.613702
PRAP1	0.000444991	2.2468									RNF122	0.031746	0.612504
FERMT1	1.69793e-05	2.24615									CBR3	0.031746	0.610582
LOC100507639	0.000813061	2.24285									LCA5	0.015873	0.602694
ATP2C2	1.99092e-05	2.23017									MTMR7	0.015873	0.602525
ANXA3	0.000284879	2.22582									TUBB2A	0.00793651	0.60206
AREG	0.00219681	2.22276									ZNF14	0.015873	0.595525
EPS8L2	0.000248442	2.22106									CD48	0.047619	0.593286
MEST	3.72259e-05	2.22097									ROBO4	0.00793651	0.591065
SPNS3	2.88534e-06	2.2188									NFKB2	0.031746	0.589611
WNT11	9.78125e-06	2.2167									C7orf57	0.031746	0.588971
HOXA10-HOXA9	1.03309e-05	2.21588									C17orf48	0.031746	0.587469
TSTD1	8.86395e-06	2.20965									HERC5	0.031746	0.587263
KLK1	0.00010598	2.20629									POU6F1	0.015873	0.581078
CYP4F12	9.01336e-05	2.2052									DPP7	0.031746	0.577887
SH3RF2	0.000109311	2.20396									MOSPD1	0.031746	0.577145
EDAR	1.65407e-06	2.20112									GDF11	0.00793651	0.576965
SLC22A3	0.00164637	2.19756									FZD2	0.00793651	0.576326
HNF1A-AS1	4.12807e-06	2.19728									MGC23284	0.031746	0.574945
LOC100996579	1.32747e-06	2.19618									RHOQ	0.00793651	0.572898
CLDN9	4.65574e-05	2.19414									B4GALT6	0.00793651	0.572581
MIR141	3.15593e-06	2.19396									SMPD1	0.031746	0.571433
TSPAN1	0.000187969	2.18848									SNX24	0.015873	0.569157
RIMBP2	7.11702e-06	2.18554									NCS1	0.00793651	0.566732
EPHB6	0.000388782	2.18242									CLEC2B	0.031746	0.564666
HOXA9	1.03434e-05	2.18095									BDH2	0.031746	0.561973
INPP5D	0.000519292	2.17915									FUT10	0.00793651	0.559124
FABP1	0.000530102	2.17754									ALOX12P2	0.0238095	0.557507
ARHGAP8	0.000719952	2.17698									GPR4	0.00793651	0.557507
CHST4	2.62427e-05	2.17667									VNN2	0.031746	0.555094
RASSF6	5.73069e-05	2.17667									FKBP14	0.031746	0.555056
SFTA2	1.08843e-06	2.17638									PCBP4	0.00793651	0.551241
MAPK13	1.22904e-05	2.17407									SLC25A37	0.015873	0.549445
LOC101930007	6.17789e-06	2.16893									LOC100506267	0.00793651	0.545155
LOC101930262	6.17789e-06	2.16893									ZNF567	0.00793651	0.545126
IL1R2	0.000635428	2.16714									UPP1	0.015873	0.545118
PPL	0.000187804	2.16712									LOC375190	0.031746	0.538391
ARHGEF38	5.98981e-05	2.16702									FZD4	0.015873	0.53783
CA9	0.0077989	2.16415									FER	0.015873	0.53598
LOC102725386	3.61505e-05	2.15852									CEP112	0.031746	0.529767
CCL14	7.11572e-06	2.15503									RAB11FIP5	0.00793651	0.529586
PRF1	1.3011e-06	2.15442									SGTB	0.00793651	0.529248
CCDC68	0.000474865	2.14034									NAB2	0.015873	0.529116
TM4SF5	0.00146232	2.13862									NFKBIE	0.00793651	0.527316
PCP4	0.00633793	2.13816									SDCBP	0.015873	0.526391
TUBAL3	1.55038e-05	2.13704									KIAA1467	0.015873	0.524129
GALNT6	4.94801e-05	2.13105									SAT2	0.015873	0.52398
GRHL3	0.000524242	2.13026									LOC100505736	0.047619	0.519828
NEBL	0.00100512	2.12798									PPP2CB	0.015873	0.519462
OPLAH	0.000879545	2.12785									LOC493754	0.031746	0.518801
ENTPD2	2.27504e-05	2.12783									PXK	0.00793651	0.51875
MYZAP	0.000489268	2.12429									NCAM2	0.047619	0.518514
GPR115	0.000306926	2.12013									EVI5	0.031746	0.518441
LOC100128770	1.39794e-05	2.11937									PLD2	0.031746	0.514027
NSUN7	0.000238155	2.11727									MARCKS	0.031746	0.513144
GPR114	5.45278e-05	2.11273									MTMR9	0.00793651	0.512489
ITGB6	0.00104199	2.11125									BMP1	0.00793651	0.511732
CCRL2	7.00776e-06	2.10924									GPR137B	0.031746	0.511072
GRTP1-AS1	6.73127e-06	2.10866									PBK	0.015873	0.510545
LOC100288748	1.44868e-06	2.10789									OPTN	0.00793651	0.507781
SKAP1	0.000372971	2.10224									MT2A	0.031746	0.507271
NMNAT3	0.000169344	2.10183									GAB2	0.031746	0.506271
SULT2B1	0.00311613	2.10183									ZNF441	0.00793651	0.503779
PLA2G4F	5.68724e-07	2.10106									ZFP112	0.015873	0.503507
SOWAHA	0.000238553	2.09427									HACE1	0.00793651	0.501962
TMPRSS2	0.000421179	2.09178									C14orf167	0.031746	-0.501529
FUT3	0.000274525	2.0848									SPIN2A	0.00793651	-0.501631
PON3	1.01977e-05	2.0835									SCXB	0.047619	-0.502161
GPRC5C	0.000131012	2.07912									FUT7	0.015873	-0.502427
ZNF711	0.000207399	2.07188									LOC100134868	0.00793651	-0.507769
SSTR1	5.09936e-05	2.06967									PLXNB1	0.031746	-0.508255
GJB5	0.00237063	2.05624									KIAA1671	0.031746	-0.509671
UBE2R2-AS1	2.72747e-05	2.04669									LOC100506126	0.00793651	-0.510595
MLXIPL	0.000265741	2.0446									KRT16	0.015873	-0.51162
RAB19	2.30257e-06	2.04376									C1QTNF8	0.015873	-0.511727
LOC102723540	0.000535976	2.04021									ZFAND4	0.031746	-0.512256
KCNH2	1.73454e-05	2.03868									C16orf54	0.047619	-0.512653
FOLR1	0.000410169	2.03453									MNX1	0.031746	-0.512996
TIMP4	0.000444864	2.0328									MVD	0.00793651	-0.513379
TFCP2L1	0.000174457	2.02989									OIP5	0.015873	-0.514339
CAPN13	4.18389e-05	2.02938									LOC646999	0.031746	-0.515006
UBXN10	0.000714696	2.02582									LOC100128126	0.047619	-0.516495
LOC102724362	8.29321e-06	2.02369									RINL	0.015873	-0.517191
AGR3	0.000151526	2.0216									SLC9A3R1	0.00793651	-0.517579
LOC102723911	5.82292e-06	2.0216									CYMP	0.047619	-0.518713
SPINT1	8.87482e-06	2.01443									LOC152578	0.047619	-0.518713
C6orf223	0.00115458	2.01259									FERMT1	0.031746	-0.520179
KLK7	8.6836e-06	2.00647									LOC100499194	0.015873	-0.521138
LINC00659	3.4274e-05	2.00615									SPNS2	0.00793651	-0.523683
CYP4F2	0.00107724	1.9987									TRIM47	0.00793651	-0.525411
SYT7	5.86706e-05	1.99221									C1orf101	0.031746	-0.525632
MIR1247	0.0012079	1.99123									ERMP1	0.031746	-0.526961
SLCO2B1	0.00169058	1.99091									LOC100293704	0.00793651	-0.528466
RASSF10	0.000579327	1.98815									LOC100505623	0.031746	-0.529964
MIR4261	0.000132858	1.98453									ASB13	0.00793651	-0.530048
C11orf52	0.000295618	1.98419									FBXO47	0.047619	-0.530802
RARRES2	0.000795678	1.98218									CELA3B	0.047619	-0.531479
SSTR5	6.03796e-05	1.98046									TREX2	0.031746	-0.536864
SYNPR-AS1	7.1047e-05	1.98046									RAB15	0.00793651	-0.537633
PALD1	0.000151273	1.98024									C9orf50	0.047619	-0.537773
C12orf36	6.04924e-06	1.97909									GCHFR	0.0238095	-0.541054
RASGEF1B	0.000193143	1.9762									TMC5	0.015873	-0.541882
DDC-AS1	7.11572e-06	1.97313									ASRGL1	0.031746	-0.542119
MIR6846	0.00189362	1.96988									C2	0.047619	-0.547159
LOC100506098	0.000507637	1.96971									PLK5	0.047619	-0.547775
NPFFR1	2.55836e-05	1.96755									IMPA2	0.00793651	-0.548918
EPPK1	0.000274806	1.96489									FLJ40448	0.015873	-0.55145
ZNF702P	0.00753226	1.96169									CPT1A	0.031746	-0.55538
GJB2	0.0060193	1.95891									LOC100132909	0.031746	-0.556843
EDN1	0.00202499	1.95838									C1orf98	0.047619	-0.557507
TNNI2	0.000123132	1.95521									SPN	0.031746	-0.557662
TRIM10	1.79918e-07	1.95085									NET1	0.00793651	-0.557917
KISS1	0.00131748	1.95036									STK39	0.031746	-0.558709
TUSC8	5.68724e-07	1.94448									B4GALNT2	0.031746	-0.561101
MAP7	8.88569e-06	1.94439									GOLGA2P5	0.031746	-0.56192
LIPM	0.000451707	1.943									KRT18P55	0.015873	-0.562877
TNNI1	7.19146e-05	1.943									CYP3A4	0.0238095	-0.563481
CYP2B6	1.45186e-06	1.93399									FAM156B	0.047619	-0.563802
PDZK1IP1	1.26973e-05	1.93247									LOC100506646	0.047619	-0.565167
ARL14	0.000507637	1.92858									LOC100653054	0.047619	-0.565167
BCL11B	2.59736e-05	1.9284									IFI6	0.031746	-0.567555
OVOL1-AS1	6.63684e-05	1.92117									LOC100507376	0.00793651	-0.569875
HTR1D	0.00290632	1.91908									RGS14	0.00793651	-0.570492
LAMC2	0.000555868	1.91864									C12orf74	0.00793651	-0.570529
FAM3D	0.000237887	1.91751									LOC100128338	0.031746	-0.573111
MIR4470	0.00492137	1.91381									CELA3A	0.031746	-0.575188
LINC00483	1.80645e-06	1.90849									SOX15	0.031746	-0.575276
MDFI	0.000542486	1.90545									NNAT	0.031746	-0.575575
CDA	0.00161811	1.90352									C14orf182	0.031746	-0.575969
SLC9A2	9.78112e-06	1.89733									PI16	0.00793651	-0.577197
CALB2	0.000326549	1.89653									LOC100506305	0.031746	-0.582491
LIPH	0.00034833	1.89421									TACR2	0.00793651	-0.58455
GNA15	0.000122151	1.8929									SIGLEC10	0.031746	-0.584788
ENPP4	1.00896e-05	1.8922									CASZ1	0.00793651	-0.586879
CASC8	9.79249e-06	1.89209									PSD4	0.00793651	-0.587505
IL1RN	0.000192392	1.89154									BTNL9	0.031746	-0.591144
LOC102724272	7.33261e-05	1.89132									OSBPL10	0.031746	-0.591443
LPAR5	0.00221605	1.88192									SLC24A3	0.031746	-0.594416
DKFZP434K028	1.2044e-05	1.88081									BAAT	0.031746	-0.594572
EXPH5	1.21741e-05	1.8808									ADAMTS17	0.00793651	-0.597512
SYT8	0.000453092	1.87643									LOC730183	0.00793651	-0.597916
AKR1C4	0.000364279	1.87274									PKHD1	0.0238095	-0.598764
CEBPA	0.000122151	1.87265									C9orf128	0.047619	-0.59921
IFNLR1	0.00654477	1.87024									DISP2	0.00793651	-0.602942
ACE	0.00134797	1.86832									C1QTNF3	0.031746	-0.603794
HNF4G	0.000636861	1.86258									ARHGEF10L	0.015873	-0.604414
MIR4632	0.00355221	1.86094									SLC27A3	0.00793651	-0.607165
LOC101928281	0.00187778	1.8589									BOLA1	0.031746	-0.60778
KIAA1211L	3.60035e-05	1.85889									FBXO39	0.047619	-0.611723
KIAA1257	8.49258e-05	1.85854									KRT14	0.015873	-0.611925
TMEM92	0.000855881	1.85819									LOC100506125	0.031746	-0.613317
DENND2D	0.00153252	1.85813									RHOXF1	0.047619	-0.615888
GJB4	1.27156e-05	1.85552									MPZ	0.031746	-0.617194
FAM95C	0.000813052	1.85469									HIST2H2AA4	0.00793651	-0.617764
LINC01342	2.10549e-06	1.8537									GPR56	0.031746	-0.618357
GADD45G	4.35585e-05	1.84985									PCAT1	0.047619	-0.620125
FUT1	8.64897e-06	1.84917									AKR7L	0.031746	-0.622271
SPDEF	0.00512781	1.84793									LOC400604	0.031746	-0.623272
NGEF	0.000321503	1.84149									LLGL2	0.031746	-0.626039
PIWIL1	2.68077e-06	1.83632									LINC00263	0.00793651	-0.626869
KCNJ11	2.73017e-05	1.82672									TMIGD1	0.047619	-0.62941
SLC6A20	0.00280106	1.82607									F12	0.00793651	-0.633331
ADAP1	0.000105975	1.82577									MIR941-3	0.047619	-0.635921
PPP1R14D	8.38635e-05	1.82565									MYO5C	0.015873	-0.639623
AKR1C3	0.00367851	1.82535									RPS6KL1	0.031746	-0.646118
KRT23	0.00151378	1.82306									HIST1H3G	0.031746	-0.647817
LOC102725160	8.93564e-07	1.81954									KALRN	0.015873	-0.651376
ATP8B1	0.000122491	1.81943									NOTCH1	0.031746	-0.653658
CDCP1	5.85522e-05	1.81842									C8orf55	0.015873	-0.658833
IL32	0.00195183	1.81704									ZFP36L2	0.015873	-0.658978
IL22RA1	0.000248021	1.81704									BRI3BP	0.031746	-0.659246
PGC	2.82897e-05	1.81558									GBP4	0.031746	-0.661655
LOC101928997	0.000342116	1.81425									PTPRE	0.031746	-0.663242
FAIM2	0.000251397	1.80956									LOC100506411	0.031746	-0.663899
SLPI	0.00115458	1.80885									LMOD3	0.015873	-0.664387
MIR492	1.45115e-05	1.80821									ANP32A-IT1	0.015873	-0.665356
TINAG	0.00087275	1.80003									LOC145216	0.015873	-0.667985
TMC4	2.33167e-05	1.79892									P2RY4	0.0238095	-0.671173
TINAGL1	0.00207036	1.79472									ZNRF3	0.015873	-0.672047
PVRL4	0.000634863	1.79378									ARHGEF19	0.00793651	-0.673328
CRABP2	0.00119922	1.79262									HIST1H2BK	0.00793651	-0.677917
C15orf56	1.21341e-05	1.79099									LOC100505531	0.00793651	-0.67873
KLHL35	0.000425527	1.79045									LOC100505730	0.031746	-0.679105
FAAH	1.99092e-05	1.78823									RNASE13	0.0238095	-0.679428
LOC101930265	4.26213e-06	1.78746									CD46	0.031746	-0.680982
APOH	0.000131679	1.78247									MYCBPAP	0.015873	-0.683047
SPRR3	0.000324358	1.78247									DCST2	0.00793651	-0.683504
WFDC2	0.00104415	1.77912									LOC100132858	0.047619	-0.684608
AOAH	0.00420193	1.77887									MARVELD2	0.031746	-0.686504
LOC102723337	1.45186e-06	1.77887									LAX1	0.047619	-0.689017
ARHGEF16	8.84226e-06	1.77668									LOC100129726	0.031746	-0.690017
PRR26	0.000372961	1.77452									SLC43A2	0.00793651	-0.690348
C1QTNF1-AS1	0.00658619	1.77207									PANK1	0.031746	-0.692711
TUBA4A	1.44631e-05	1.76656									HIST1H4L	0.047619	-0.693695
RNF223	9.10978e-05	1.76492									NIPAL2	0.031746	-0.696377
LINC01348	2.72376e-05	1.76418									MIR19B1	0.047619	-0.699837
FLJ32255	0.00318151	1.76413									LOC100506114	0.031746	-0.702741
PTPN6	0.000187804	1.76303									C15orf62	0.015873	-0.708863
LGR6	0.000111251	1.76268									PCP2	0.031746	-0.710293
LOC102723935	8.4253e-05	1.76268									MAP3K8	0.031746	-0.711624
TM4SF4	5.0992e-05	1.76268									IGSF23	0.031746	-0.713491
AGMAT	1.0469e-05	1.75916									KIAA1683	0.00793651	-0.715319
ME3	0.000141155	1.75904									HAVCR1	0.00793651	-0.719432
IL18	0.00246094	1.75838									ARHGAP27	0.031746	-0.719926
HSD17B2	0.000613149	1.7542									FAM110C	0.015873	-0.7217
SH2D3A	1.23197e-05	1.75392									HDAC4	0.031746	-0.724517
SMPDL3B	0.000215111	1.75338									RNU6-82	0.047619	-0.727422
IYD	4.42433e-07	1.75282									MYBPC1	0.031746	-0.729343
EPB41L4B	1.44631e-05	1.74851									TMEM238	0.00793651	-0.72958
TNFSF10	0.00629644	1.74582									LOC100128239	0.031746	-0.731049
LRRC26	3.18203e-05	1.7449									C9orf163	0.031746	-0.732777
LINC01269	9.54338e-05	1.74351									SNORA38B	0.047619	-0.733434
IGFL2	0.00378914	1.73918									ZNRF2	0.00793651	-0.737081
MIR4520-2	0.0021154	1.73799									CAPN12	0.031746	-0.737146
COLCA1	1.65911e-05	1.7364									ACTR3C	0.031746	-0.738876
TRPV6	0.000700696	1.73518									LOC100287119	0.015873	-0.73895
MUC20	0.000284404	1.73297									DLL4	0.031746	-0.740288
OCLN	8.77745e-06	1.72602									WFIKKN1	0.00793651	-0.743502
MYO5B	0.000122491	1.72518									MPL	0.031746	-0.746209
PKP1	0.000256274	1.72428									PPP1R32	0.015873	-0.748571
BCL2L15	6.733e-05	1.72163									NHEG1	0.047619	-0.752048
RNF43	0.000372971	1.71876									LOC339894	0.015873	-0.752464
MIR199A1	0.00516827	1.71767									F8A1	0.031746	-0.754119
TMPRSS3	0.000247874	1.71433									LOC100652930	0.047619	-0.758155
TMPRSS13	7.52584e-05	1.71265									LOC100653253	0.047619	-0.758155
GAL3ST1	0.00141666	1.71191									TOB1	0.031746	-0.760443
MIA2	0.000114641	1.71181									MIR191	0.047619	-0.760569
LOC102723746	9.78406e-05	1.71096									LOC441179	0.031746	-0.762299
KRT18	1.448e-05	1.70987									MSLNL	0.047619	-0.762522
VIPR1-AS1	0.0037407	1.70898									MIR2276	0.047619	-0.767647
MIR5580	3.36151e-07	1.70842									ABHD2	0.015873	-0.768159
FAM83H-AS1	8.87482e-06	1.70625									DEPDC7	0.031746	-0.772399
CES4A	0.000338936	1.70586									SAMD10	0.015873	-0.784043
LOC101929378	0.00277604	1.70586									BEST4	0.00793651	-0.784163
TUBA4B	5.81978e-05	1.70513									DNAJB13	0.031746	-0.789401
LOC101927371	0.000326816	1.7049									LGALS9B	0.00793651	-0.790988
LINC00261	0.000151557	1.70329									MIR2116	0.047619	-0.791032
DIO3	1.3667e-05	1.70157									MIR5188	0.00793651	-0.793855
SPRR1B	8.91766e-05	1.70157									TFEB	0.031746	-0.797592
CCDC88C	2.33167e-05	1.70084									LOC100507391	0.031746	-0.800717
LOC101927436	2.72678e-05	1.69984									SNORD111	0.047619	-0.806921
NCF2	0.00378695	1.6996									THEM5	0.015873	-0.810835
PLA2G2A	0.00218083	1.69897									LINC00538	0.047619	-0.811707
RPH3AL	0.000427208	1.69895									SLX1A	0.0238095	-0.8119
GYLTL1B	0.000819109	1.69894									AGMAT	0.015873	-0.812889
CRIP1	0.000488346	1.69533									FAAH	0.015873	-0.812913
EPN3	0.000284879	1.69502									PLEKHA6	0.015873	-0.823167
MIR622	3.11842e-05	1.69242									LOC100505894	0.015873	-0.825502
JUP	0.000557557	1.68998									CYP2C19	0.047619	-0.825653
SH2D4A	0.000141413	1.68666									CRYBB2	0.047619	-0.826075
MPP7	5.66813e-05	1.68615									KRT9	0.00793651	-0.826723
YBX2	0.000821456	1.68603									LOC100505904	0.015873	-0.827369
ACY3	0.000155177	1.68575									TMC7	0.00793651	-0.829646
MIR452	0.00203105	1.68574									MIR662	0.047619	-0.83185
DKFZp434J0226	0.00164637	1.68485									PIK3R3	0.031746	-0.831864
CA12	0.00347374	1.68331									TPM2	0.031746	-0.842765
AXIN2	7.91177e-05	1.68204									RTDR1	0.031746	-0.843323
FZD10	0.00809989	1.68034									PCDH1	0.00793651	-0.843411
FLJ22184	1.69793e-05	1.67954									FLJ38717	0.031746	-0.845343
SAMD12	1.67654e-05	1.67911									MIR941-2	0.047619	-0.847303
LGALS9	0.000372971	1.67588									MIR5692C2	0.047619	-0.849919
MIR3174	0.00011431	1.67578									GRIK1-AS2	0.0238095	-0.854913
PLEKHG6	0.000427544	1.67494									PLEKHB1	0.031746	-0.855557
IFI27	0.00153351	1.67467									PSD2	0.031746	-0.856124
LRRN4	0.000100088	1.67414									LOC100507535	0.031746	-0.856613
LINC01124	9.75384e-05	1.67247									UPK3B	0.00793651	-0.857005
IGSF9	0.00135243	1.67156									C11orf42	0.00793651	-0.866115
LOC389641	5.64507e-05	1.67107									TTLL10	0.047619	-0.866878
MIR662	1.8914e-05	1.67025									LOC646627	0.00793651	-0.871264
SNHG22	5.86706e-05	1.66561									PRICKLE4	0.031746	-0.876082
AMN	3.71864e-05	1.65994									EFNB1	0.00793651	-0.880962
FUT2	0.000427208	1.65919									MIR623	0.047619	-0.885794
COLCA2	0.000103693	1.6572									DLEU7-AS1	0.047619	-0.887375
LOC101927010	1.45186e-06	1.6561									EDN3	0.047619	-0.890856
TNFRSF10A	3.17633e-05	1.65208									ZBP1	0.031746	-0.900913
VAMP8	0.000933413	1.65178									HOXC12	0.047619	-0.904716
SLC40A1	0.00918846	1.64877									MIR1257	0.047619	-0.907457
PIP5K1B	0.00061895	1.64835									VWA1	0.00793651	-0.90863
C6orf15	1.8914e-05	1.6464									SPTBN5	0.015873	-0.908636
SAMD12-AS1	2.52722e-06	1.64542									OR2B6	0.00793651	-0.91169
GUCA2A	1.90924e-05	1.64147									SFRP5	0.015873	-0.91169
LOC102723444	2.89298e-05	1.64147									HIST1H2BJ	0.031746	-0.914425
AQP3	0.000930798	1.64128									GPT	0.00793651	-0.917649
STXBP2	0.00219814	1.63643									LOC439990	0.015873	-0.920578
KLHDC9	0.000178401	1.63566									LOC100131551	0.00793651	-0.92462
MIR19B1	0.00536019	1.63246									TCF21	0.00793651	-0.929086
MIR4520-1	0.00197921	1.62531									C1orf177	0.0238095	-0.931323
BTBD11	0.000108099	1.62362									LOC400499	0.047619	-0.937016
KRTAP4-1	0.000295768	1.62221									KRT79	0.031746	-0.941931
TNNT2	5.90262e-05	1.62014									LAT	0.031746	-0.941942
LOC102723580	0.00183211	1.6173									MYH14	0.00793651	-0.94247
FGD5	0.0021634	1.61595									MIR593	0.047619	-0.943809
PLEK2	0.000106075	1.61553									C20orf202	0.031746	-0.945429
EPHB2	0.000819695	1.61341									FCGRT	0.031746	-0.946839
CLIC3	0.000248232	1.6128									SLC6A19	0.047619	-0.949878
MYO5C	1.0469e-05	1.61081									LGALS9C	0.00793651	-0.951338
TTC39A-AS1	0.000569881	1.60853									C10orf54	0.031746	-0.95229
LOC101930595	0.00676429	1.60674									XAGE3	0.047619	-0.953276
NMU	0.000487968	1.60626									MIR941-4	0.047619	-0.958227
CNKSR1	2.33427e-05	1.60282									NPC1L1	0.031746	-0.959518
KCTD14	0.00676756	1.60209									TAC3	0.031746	-0.961438
SMOC2	2.76222e-05	1.60206									CDHR3	0.031746	-0.963404
DEF6	0.00105862	1.59934									CCDC64	0.031746	-0.964173
LOC102724085	0.00324211	1.59879									MIR4470	0.047619	-0.964198
PRKCQ	0.00742934	1.59879									FGFR3	0.00793651	-0.966391
TOR4A	0.000676906	1.59651									CYP2W1	0.00793651	-0.967904
PSD4	1.99092e-05	1.59572									ADAP1	0.00793651	-0.968032
SLC26A9	1.56089e-05	1.59439									RNF128	0.00793651	-0.971971
FILIP1L	2.59075e-05	1.59329									PLEKHG7	0.00793651	-0.97359
LRRC10B	2.63953e-05	1.59106									SMAD6	0.00793651	-0.975233
PLAC8	0.00172452	1.59042									LOC100506791	0.031746	-0.97635
LOC102725527	1.69793e-05	1.58961									LOC647086	0.047619	-0.976464
LOC101927896	0.00141785	1.58883									SMPD3	0.00793651	-0.980551
MIR194-2	2.31543e-05	1.58883									TST	0.031746	-0.982391
LLGL2	8.88569e-06	1.58837									DUOX1	0.00793651	-0.983757
SSTR5-AS1	2.28761e-05	1.58659									RASA4P	0.00793651	-0.986611
SGPP2	0.000722057	1.58492									ASPRV1	0.00793651	-0.990149
MIR203B	0.000139436	1.58433									KRT8P41	0.015873	-0.99232
SP5	5.02507e-05	1.58225									IGFBP4	0.031746	-0.997474
LINC01123	1.21341e-05	1.58206									AQP1	0.031746	-1
TTC9	0.000102517	1.58072									MIR5087	0.047619	-1.00852
LOC101930400	0.00780257	1.5785									SLC39A5	0.00793651	-1.01221
FABP6	0.000141284	1.57843									PIK3AP1	0.00793651	-1.01782
LOC101929128	0.000712096	1.57781									MIR4261	0.047619	-1.02654
LOC100131289	0.000757714	1.57403									GRAMD2	0.00793651	-1.03846
LOC100996351	0.00119999	1.5737									C5orf52	0.00793651	-1.04139
LOC102723804	4.16326e-05	1.57287									LOC100652730	0.00793651	-1.05279
KIF12	6.74643e-05	1.57157									IL22RA1	0.00793651	-1.05451
TESC	0.00247266	1.571									PRB2	0.047619	-1.05488
LOC102723763	0.00113484	1.57054									LOC100506609	0.047619	-1.05806
PTK6	0.000106075	1.57053									TSPY26P	0.031746	-1.0593
KRTAP5-1	0.00172717	1.57023									LOC100653315	0.00793651	-1.06021
IL1RL2	1.14019e-06	1.56937									PRRG2	0.00793651	-1.06049
CDS1	1.99318e-05	1.56877									SNX20	0.047619	-1.06255
CCDC162P	0.00288303	1.56703									TAS2R38	0.0238095	-1.06444
ENPP5	0.00216275	1.56663									GAS2	0.031746	-1.06577
LINC01167	7.11572e-06	1.56585									SLC6A3	0.0238095	-1.06819
LOC101929567	1.79918e-07	1.56348									MIR3944	0.031746	-1.07614
LINC01106	3.54272e-05	1.56229									LOC100287562	0.031746	-1.0787
LOC100996634	6.80796e-05	1.5611									LOC100508196	0.00793651	-1.07929
IHH	0.0063932	1.56045									CYP2C18	0.0238095	-1.08279
LFNG	0.000488723	1.56021									SLC1A7	0.047619	-1.08279
HSD11B2	8.87482e-06	1.55998									ASB9P1	0.00793651	-1.08347
LOC101927318	0.00318365	1.55475									KRT76	0.0238095	-1.08636
ADCY4	6.62191e-05	1.55388									LOC100506034	0.00793651	-1.08991
LOC100130238	0.00154462	1.55388									LRRC66	0.031746	-1.09356
SPACA4	7.17685e-06	1.5536									LOC100507807	0.047619	-1.09795
DSP	2.33167e-05	1.55348									PLEKHD1	0.0238095	-1.1038
CDHR5	1.44631e-05	1.55122									FLJ39061	0.015873	-1.10512
C2orf82	7.90404e-05	1.55									LOC729737	0.031746	-1.10628
SOX9	0.000634391	1.54885									ELMO3	0.00793651	-1.1071
SLCO1B7	3.87754e-06	1.54777									IL17RE	0.015873	-1.10769
LOC101930475	1.99318e-05	1.54393									KRT78	0.031746	-1.1119
LOC283177	0.00119375	1.54283									SRL	0.00793651	-1.11207
MIR3621	1.69167e-05	1.54283									PLCH2	0.015873	-1.11633
C1orf106	6.67282e-05	1.54166									TMEM191B	0.015873	-1.11846
BZRAP1	4.3424e-05	1.53782									PADI1	0.00793651	-1.11962
CXCR3	6.49885e-05	1.53656									SNORA30	0.00793651	-1.12057
SDR16C5	0.00012695	1.53403									FGFR4	0.015873	-1.1322
MPZL3	1.93518e-05	1.53375									KRT19P2	0.015873	-1.13349
DOK7	0.000182087	1.53202									RNU6ATAC	0.00793651	-1.13354
LAMA3	0.00277661	1.53162									ESRP1	0.031746	-1.13448
SPTSSB	0.00506024	1.53148									VAV1	0.031746	-1.14017
KLK12	8.86391e-06	1.5302									CDH16	0.00793651	-1.15836
TMEM238	8.86395e-06	1.52962									METTL7B	0.015873	-1.16629
HOTTIP	6.74455e-05	1.52863									C3orf32	0.031746	-1.16874
LOC101927160	5.85522e-05	1.52718									C11orf21	0.00793651	-1.16901
MIR4296	0.000281357	1.52634									ELN	0.031746	-1.16997
MTMR8	0.00586301	1.52561									SCT	0.00793651	-1.17319
HSPB2-C11orf52	0.00903553	1.52248									LOC284551	0.031746	-1.17972
LOC101927171	1.79918e-07	1.52244									HIST1H4J	0.031746	-1.18086
LOC100129473	1.9662e-05	1.5172									ADAM8	0.015873	-1.18263
ALS2CL	1.97743e-05	1.51705									MYLK4	0.0238095	-1.18394
TMEM176A	0.000714696	1.51614									CYP4F35P	0.031746	-1.18573
RSPH1	0.000186157	1.51347									VRTN	0.047619	-1.19033
ST6GALNAC1	0.00417923	1.51302									C5orf65	0.015873	-1.19524
LOC101928738	9.0795e-05	1.51195									DUSP27	0.047619	-1.20214
TPRG1-AS2	0.00239569	1.51188									KRT75	0.00793651	-1.20287
BTNL3	2.10549e-06	1.51055									MIOX	0.047619	-1.20412
LOC729737	0.000238297	1.51055									MIR4312	0.047619	-1.20665
SYTL1	1.23197e-05	1.5103									MARVELD3	0.015873	-1.20762
KPNA7	0.00129773	1.5092									MAPK15	0.031746	-1.20984
SLC16A14	1.36486e-05	1.50888									KRT35	0.00793651	-1.21219
TMEM105	6.0387e-06	1.50651									CCL23	0.047619	-1.21484
GLB1L2	2.72747e-05	1.50547									TBX10	0.00793651	-1.2208
LOC101927932	0.000204783	1.50529									CD19	0.00793651	-1.22288
NKD2	0.000118673	1.50499									ARHGEF38-IT1	0.00793651	-1.22383
MAPK15	1.99092e-05	1.50314									HIST2H3D	0.047619	-1.23297
BIN2	4.22008e-05	1.50243									SP6	0.015873	-1.23814
FGFBP1	0.000623679	1.50236									CALML5	0.00793651	-1.24304
MIR1257	0.000404505	1.50106									TRIM59	0.031746	-1.24631
LOC101927126	3.18664e-05	1.49996									ADRA1B	0.047619	-1.25093
LMTK3	3.16605e-05	1.49918									HIST1H3I	0.015873	-1.25285
PPARG	0.00172561	1.49668									LINC00051	0.00793651	-1.25285
C10orf55	0.00634941	1.4953									LOC100506024	0.047619	-1.25829
EPHA1	1.23051e-05	1.495									AFAP1L2	0.00793651	-1.25847
FOXL1	0.00506976	1.4917									ZNF860	0.031746	-1.26236
LSR	1.0469e-05	1.49132									FLJ32154	0.00793651	-1.26385
SMIM6	0.000120234	1.49078									HNF1A	0.015873	-1.26502
LINC01132	0.000296836	1.48855									PCSK5	0.031746	-1.26591
TFF2	0.00794087	1.48834									LOC100506047	0.015873	-1.27264
TMEM211	0.000197287	1.48572									FLJ42289	0.031746	-1.29003
SFTPA2	4.12807e-06	1.4843									LOC100506810	0.00793651	-1.29195
LOC101930620	0.0023416	1.48001									KRT18	0.031746	-1.2955
CYP4F11	0.00169168	1.47956									TSPAN15	0.031746	-1.29816
CASZ1	5.04578e-05	1.47871									SPNS3	0.031746	-1.30288
FFAR4	1.10182e-05	1.47857									FAM157A	0.00793651	-1.30682
FGFR2	0.001746	1.47843									MIR3646	0.047619	-1.3075
LOC102724980	0.00017237	1.47712									MIR4648	0.00793651	-1.30757
MIR203A	0.000214829	1.47712									GRAP	0.031746	-1.309
CDC42BPG	0.000427881	1.47618									C17orf109	0.00793651	-1.31007
C10orf91	0.000457358	1.47416									CALHM3	0.015873	-1.31051
CD6	3.67473e-05	1.47276									CXXC5	0.00793651	-1.31699
LY6D	1.55772e-05	1.47129									H3F3AP5	0.00793651	-1.31863
KLF5	0.000326816	1.46938									MTSS1	0.015873	-1.32652
WNT10A	8.83663e-05	1.46853									SULT2B1	0.015873	-1.33951
PLEKHA7	0.00105717	1.46812									LOC100507410	0.031746	-1.34509
LOC101928217	0.000601254	1.46538									UMODL1	0.047619	-1.3483
ABCG1	0.00338352	1.46407									LOC100133612	0.015873	-1.35094
APOBEC1	4.12807e-06	1.46389									AVPR2	0.031746	-1.35245
FAM201A	0.000534237	1.45748									C2orf82	0.031746	-1.36761
MIR4697	0.00230043	1.45652									TMEM163	0.047619	-1.36922
LOC100130502	1.69167e-05	1.45179									LFNG	0.00793651	-1.37235
DLG3-AS1	1.42781e-05	1.45077									LOC146336	0.031746	-1.37291
PLAU	0.00294021	1.44942									TMC4	0.00793651	-1.38178
FCGRT	0.000557557	1.4489									DQX1	0.00793651	-1.39211
NPM2	0.00103338	1.44847									SNORA49	0.047619	-1.39284
DLL4	1.42781e-05	1.44571									MUC5B	0.031746	-1.39325
RNVU1-19	0.00584332	1.4456									TREML2	0.047619	-1.39509
CYP2C18	5.21757e-05	1.44248									NOXO1	0.015873	-1.39813
LOC102725519	0.000421357	1.44248									MIR5703	0.047619	-1.39863
MYRF	5.05097e-05	1.44212									SULF2	0.031746	-1.39943
CENPV	5.873e-05	1.44177									MYADML2	0.015873	-1.39967
MIR769	0.00782405	1.43933									LOC100507035	0.015873	-1.41057
MIR29B2	0.00581946	1.43775									ABCC3	0.031746	-1.41696
LOC101929613	0.000276892	1.43711									ESPNP	0.00793651	-1.41915
COPG2IT1	6.02615e-06	1.43616									LOC283710	0.015873	-1.4216
LRRC31	8.85868e-05	1.43457									S1PR4	0.047619	-1.42283
KCNK6	2.32389e-05	1.43426									EMX1	0.031746	-1.42325
CCNI2	0.000326015	1.43269									LOC100130111	0.0238095	-1.43423
MYEOV	0.00835759	1.43207									KLK3	0.047619	-1.43794
MT1E	0.00545207	1.43184									C14orf183	0.031746	-1.44134
SERPINB9	0.00597149	1.42902									MYO16-AS1	0.047619	-1.4456
HENMT1	0.00390479	1.42822									KIAA1199	0.031746	-1.44631
VIPR1	0.00338733	1.42708									MSLN	0.015873	-1.45114
HNF1A	2.33427e-05	1.42574									CCDC48	0.00793651	-1.45186
KLHDC7A	9.77805e-05	1.42325									LOC100507425	0.047619	-1.4545
LOC101930644	0.00130895	1.42325									PNMT	0.015873	-1.4556
BCL2L14	0.000193839	1.42257									PDZK1	0.031746	-1.46008
LINC01091	0.0013947	1.41996									MIR3657	0.047619	-1.46389
MYO15B	0.00219814	1.41681									CYP4F11	0.031746	-1.47206
PIK3AP1	0.000557557	1.41343									C14orf105	0.00793651	-1.47422
GPRIN2	0.000632349	1.41162									C11orf53	0.031746	-1.47679
WNK2	0.0011246	1.41076									NR0B2	0.031746	-1.47925
ICAM2	0.000236437	1.41048									GUCY1B2	0.047619	-1.4843
NPSR1	0.000636294	1.40824									MIR4673	0.047619	-1.48863
P4HTM	0.000634863	1.40501									RORC	0.00793651	-1.49635
LOC101929388	0.000321747	1.40483									CLDN9	0.031746	-1.49784
MICALCL	3.16263e-05	1.40322									ABCG1	0.031746	-1.49806
SOX30	0.000478607	1.40318									DNAJA4	0.00793651	-1.50148
LCK	2.35753e-05	1.40312									MAOB	0.047619	-1.50523
MYB	0.000488723	1.40043									KLHL31	0.031746	-1.50909
LOC100129973	2.73047e-05	1.40001									SLC7A7	0.015873	-1.5098
LOC101928006	0.00020304	1.39967									RASGEF1B	0.015873	-1.51337
LOC101930322	0.000697123	1.39967									EPHB3	0.031746	-1.51409
CRACR2B	8.88569e-06	1.39967									SOX30	0.00793651	-1.5172
SH3BGRL2	1.23051e-05	1.39861									HIST1H3C	0.031746	-1.52504
AKR1C1	0.00607334	1.39442									RNF43	0.031746	-1.53554
CYBB	1.79326e-05	1.39158									TLX1NB	0.047619	-1.54222
LINC00514	9.08753e-05	1.38599									TNNI2	0.031746	-1.54445
MIR200C	0.000245108	1.38561									NINJ2	0.00793651	-1.54765
EPHA10	0.000107636	1.3842									LOC100505839	0.031746	-1.5635
MIR5692C2	0.00300467	1.38382									LOC644662	0.015873	-1.56405
MIR4253	0.000625936	1.38212									SCARNA11	0.00793651	-1.57171
F2RL1	0.00219814	1.3813									TTBK1	0.00793651	-1.57536
SYBU	0.000187804	1.37813									LOC100128366	0.015873	-1.57587
LOC441178	0.00338542	1.37667									HTR1D	0.031746	-1.57625
LOC102723791	7.5198e-05	1.37658									SLC26A9	0.047619	-1.58324
LOC102724483	5.05097e-05	1.375									S100A5	0.00793651	-1.59857
C4BPA	0.000233529	1.37475									CD6	0.031746	-1.59879
CCDC64B	8.86395e-06	1.37228									CBLN1	0.00793651	-1.60097
MIR3649	0.000502697	1.37107									OASL	0.00793651	-1.61226
G0S2	0.000323356	1.37087									ACOT11	0.00793651	-1.61905
SLC6A4	0.00739567	1.37002									FAM151A	0.00793651	-1.62399
LOC102723734	0.000197287	1.36922									SNORA47	0.031746	-1.62917
STX19	0.00246387	1.36896									KRT6C	0.047619	-1.63026
LOC101928220	2.38121e-05	1.36888									SCARNA5	0.047619	-1.63246
LOC102724771	0.000809778	1.36586									PCSK9	0.015873	-1.63338
C11orf53	2.49322e-06	1.36361									EXOC3L4	0.015873	-1.63442
MIR554	4.74769e-05	1.36361									LOC100653221	0.031746	-1.64581
LINC00628	1.02091e-05	1.36173									MIR4512	0.031746	-1.6464
ESRP2	8.88569e-06	1.35878									ACY3	0.015873	-1.64693
LOC401286	0.00298266	1.35809									LOC100508803	0.047619	-1.65578
TH	0.000114768	1.35793									LRRC36	0.0238095	-1.6561
AKR7A3	0.000106075	1.35336									PROX1	0.031746	-1.66339
TREML2	0.00032631	1.35218									CYP4F3	0.015873	-1.66435
LEMD1	0.00305279	1.35203									LOC100130872	0.00793651	-1.67394
IGFL4	3.68323e-05	1.35076									KRT13	0.015873	-1.68251
MYRFL	0.000248124	1.35025									KRT3	0.031746	-1.68643
TTBK1	1.69869e-05	1.35025									BTNL3	0.015873	-1.68931
C5orf52	5.0856e-05	1.3483									SFTPA2	0.015873	-1.69431
PDZD3	2.10549e-06	1.34635									PLEKHA7	0.031746	-1.71215
LOC102725094	4.32071e-05	1.34624									NPFFR1	0.047619	-1.7132
LINC01133	0.0010833	1.34439									AAA1	0.015873	-1.71354
MIR3646	3.42241e-05	1.34439									TPPP3	0.015873	-1.72102
LOXL1-AS1	0.000549148	1.34409									LOC93432	0.00793651	-1.73573
PRRG2	0.000106075	1.34223									MIR1184-1	0.047619	-1.7364
HSH2D	1.69793e-05	1.34092									CCNI2	0.031746	-1.75005
LOC102724859	0.00440559	1.34044									C2orf70	0.031746	-1.753
PIWIL4	1.69793e-05	1.33936									LOC100422737	0.047619	-1.77809
CRACR2A	0.00293515	1.33849									KIAA1257	0.031746	-1.78911
STARD10	0.000122605	1.33771									CXCR3	0.00793651	-1.79029
ZNF488	0.000416202	1.33661									CYP4F12	0.031746	-1.79247
GLOD5	5.68724e-07	1.33445									KRT8	0.015873	-1.79294
MIR4697HG	0.00323705	1.33292									HKDC1	0.015873	-1.79824
MUC12	0.000653133	1.33244									MUC3A	0.031746	-1.80349
LOC101928058	0.00186519	1.3293									GPR114	0.031746	-1.80427
LOC101928814	0.000409304	1.32875									APOH	0.015873	-1.80482
XK	4.99928e-05	1.32839									MUC3B	0.031746	-1.81342
LOC102723909	0.000114171	1.32838									FXYD2	0.0238095	-1.81355
LOC647859	1.73454e-05	1.32827									IYD	0.031746	-1.81889
GLDN	0.000611618	1.32634									MIA2	0.031746	-1.82
KSR2	0.000303676	1.32634									BTBD16	0.00793651	-1.82836
SULT1A2	3.70287e-05	1.3247									PLA2G2F	0.015873	-1.83123
EXOC3L4	6.74176e-05	1.3237									SERPINF2	0.015873	-1.83124
SLC7A7	0.000326549	1.32277									ATP2A3	0.031746	-1.83238
PLCH1	0.00390903	1.32242									SPACA4	0.015873	-1.83537
C11orf21	3.14862e-05	1.32222									MIR622	0.015873	-1.83758
CNTNAP2	1.58339e-05	1.32222									BIN2	0.0238095	-1.83887
LOXL1	0.000325216	1.32051									C10orf91	0.015873	-1.84666
KIAA1161	8.88569e-06	1.3201									GRB7	0.031746	-1.85069
SERPINF2	0.000520886	1.31527									GCNT3	0.015873	-1.86679
EFCC1	0.000238697	1.31506									LOC100288748	0.031746	-1.86701
C6orf123	6.66006e-06	1.31387									LOC100507378	0.0238095	-1.86756
MIR608	0.000169903	1.31387									ADCY4	0.015873	-1.8704
XXYLT1-AS1	0.000318724	1.31387									LOC100506098	0.015873	-1.88607
MIR6765	0.000304919	1.31265									A1CF	0.031746	-1.89321
MNX1-AS1	9.07005e-05	1.31196									FAIM2	0.015873	-1.89801
CD19	7.3549e-06	1.30963									C10orf108	0.031746	-1.90561
MEGF6	0.000630154	1.30729									MIR3662	0.031746	-1.90795
LINC00460	0.00348536	1.30637									EPN3	0.031746	-1.91136
C2orf15	8.87482e-06	1.30609									SSTR1	0.00793651	-1.91584
TMEM74B	9.14011e-05	1.30519									CHST4	0.00793651	-1.91617
EVX1	0.00102044	1.3032									KCNJ3	0.047619	-1.92065
KLK9	6.44721e-06	1.3032									AQP7	0.047619	-1.9248
LOC101929216	0.000197287	1.3032									LOC100130589	0.00793651	-1.92942
ASTL	0.000286207	1.30103									NUP62CL	0.00793651	-1.93176
LOC102724297	4.71064e-06	1.29003									PROC	0.047619	-1.93551
CEBPA-AS1	0.000853955	1.2895									LINC00261	0.047619	-1.9425
GRIN2D	0.00153351	1.28936									MIR3942	0.015873	-1.94466
ZNF296	6.81388e-05	1.28899									DKFZP434K028	0.047619	-1.9474
B3GNT8	0.00142957	1.28717									LRG1	0.031746	-1.9492
CAPN9	0.00352055	1.28607									AQP3	0.031746	-1.95672
PDZK1	5.86706e-05	1.28496									TNNI1	0.031746	-1.96333
KRT80	0.00246973	1.2819									ARHGAP4	0.031746	-1.9879
TBX10	0.00174002	1.28011									LOC100134216	0.031746	-1.9915
MIR4635	0.000116144	1.27939									RBM47	0.031746	-1.99447
BIK	0.00927165	1.27891									AGT	0.031746	-1.99645
LOC339988	1.43788e-05	1.27804									MIR33B	0.047619	-1.99968
R3HDML	0.000712096	1.27754									WFDC2	0.00793651	-2.00294
PRSS30P	0.000124164	1.27646									LOC100289090	0.047619	-2.00336
CLDN2	0.00156984	1.27622									LGALS9	0.015873	-2.01608
MZB1	0.00118619	1.27513									TRIM29	0.031746	-2.01741
NR0B2	0.000124913	1.27379									PRR15	0.031746	-2.0202
RAET1L	0.000758923	1.27262									LOC100507626	0.031746	-2.04139
ULBP1	0.00104271	1.27148									SLCO2B1	0.015873	-2.04498
NKD1	0.00607936	1.26944									TM4SF4	0.047619	-2.0607
MIR1910	0.00471104	1.26717									TNNT2	0.031746	-2.07398
HSD3B1	0.00166317	1.26482									SPRR1B	0.031746	-2.07756
MTNR1A	0.00191894	1.26482									LRRC10B	0.031746	-2.08279
LOC401585	8.5473e-06	1.26443									LOC285419	0.015873	-2.08548
LOC101929045	0.000330198	1.26245									PLA2G4F	0.031746	-2.10199
GPRC5D	0.000717851	1.26233									ILDR1	0.00793651	-2.10378
CKMT1A	0.000625469	1.26074									MIR940	0.031746	-2.1038
TSPAN15	0.000374171	1.25805									LOC100652756	0.047619	-2.12057
MIR19A	0.000692874	1.25768									LOC100653310	0.047619	-2.12057
LOC101927911	0.000312097	1.25756									LOC100652755	0.0238095	-2.1271
RHOV	2.33167e-05	1.25515									PROM1	0.031746	-2.12774
LOC101930106	0.000215483	1.25349									NPSR1	0.00793651	-2.13033
LOC101927339	4.42433e-07	1.25285									BTN1A1	0.0238095	-2.13195
MIR142	5.35003e-05	1.25285									CACNA2D4	0.00793651	-2.13201
LOC101928056	0.00191704	1.25258									MIR23B	0.047619	-2.14531
TMEM139	0.000326282	1.25196									SGK2	0.031746	-2.14533
AIFM3	0.000122491	1.25184									CD24	0.031746	-2.14613
UNC13D	0.00349506	1.24977									MYO1A	0.031746	-2.15356
FGF18	0.000105975	1.24741									C1orf172	0.00793651	-2.15631
LOC101927495	4.42433e-07	1.24551									ATP2C2	0.031746	-2.16466
LOC102724156	0.00176855	1.24551									HNF1A-AS1	0.015873	-2.16571
LOC102724845	0.00359165	1.24551									LOC100507639	0.047619	-2.17318
PLS1	1.448e-05	1.24479									FAM3D	0.015873	-2.18973
LOC101927505	0.00260452	1.24055									NTSR1	0.031746	-2.19371
MIR556	0.00172559	1.24055									SOWAHA	0.015873	-2.19936
LOC102724043	0.00011636	1.23995									RASSF6	0.015873	-2.20031
PROB1	0.000105875	1.23963									RIMBP2	0.00793651	-2.20109
GUCY1B2	0.00380901	1.23916									SP5	0.031746	-2.20276
KRT3	7.06582e-05	1.23805									AIFM3	0.015873	-2.20522
RNU6-82P	0.00604799	1.23805									PGC	0.015873	-2.20581
LOC101928212	9.45133e-06	1.23689									LINC00540	0.047619	-2.21963
LOC102723829	5.873e-05	1.23532									C1orf116	0.031746	-2.22052
MIR4648	0.00013708	1.23375									MIR27B	0.0238095	-2.23305
LOC100130872	0.00164288	1.233									CA9	0.015873	-2.23924
LOC101928450	0.00740301	1.23066									DPEP1	0.031746	-2.24421
AKR1C2	0.00551982	1.23063									R3HDML	0.015873	-2.24986
BCO1	0.00823551	1.23045									CALML3	0.047619	-2.25347
FGFR4	9.16648e-05	1.2296									SPRR3	0.031746	-2.26717
LOC100507420	0.00326478	1.22878									LOC100124692	0.00793651	-2.27021
UCP2	0.000248442	1.22816									ACOT4	0.015873	-2.27259
MAP3K8	1.448e-05	1.22727									RASSF10	0.031746	-2.27899
GCHFR	1.448e-05	1.22695									ANO1	0.00793651	-2.28144
USP43	1.30977e-05	1.2268									TMEM150B	0.00793651	-2.30659
CYP3A5	3.19008e-05	1.22512									ZNF503-AS1	0.031746	-2.30822
LOC101929715	3.69501e-05	1.2207									ARHGEF38	0.047619	-2.31332
LY6G6F	3.21037e-05	1.22011									LOC100509582	0.0238095	-2.32036
STEAP2	0.00105862	1.21942									MIR200A	0.031746	-2.32186
SPINK4	0.000165163	1.21905									DEGS2	0.031746	-2.32331
FGFR3	2.33167e-05	1.21894									SERPINA4	0.0238095	-2.33663
LOC101927043	9.78406e-05	1.21748									GJB4	0.015873	-2.3444
LY6G6E	0.000139425	1.21748									ZBTB7C	0.00793651	-2.34657
B3GALT5	0.00352935	1.21719									XAF1	0.031746	-2.36361
MIR6076	7.47929e-05	1.21484									MIR548AA1	0.031746	-2.37658
SULT1A1	4.3388e-05	1.21406									MIR548D1	0.031746	-2.37658
HAAO	0.00325061	1.21371									GAL3ST1	0.015873	-2.38065
ABCC6	0.00238128	1.21323									MIR200B	0.00793651	-2.3823
COBL	5.8493e-05	1.21318									ADRA2A	0.00793651	-2.383
FOXJ1	0.000653669	1.21219									MYOM3	0.015873	-2.3962
FGD3	1.99092e-05	1.20998									CRIP1	0.00793651	-2.3997
BLNK	0.00131748	1.20952									GUCA2A	0.047619	-2.41664
CLCN1	0.000139425	1.20683									SFTA2	0.031746	-2.41719
DSCAS	4.86014e-05	1.20683									CCL14	0.031746	-2.42177
LOC100128531	0.000130891	1.2063									BCAS1	0.031746	-2.44016
MIR4724	0.000214367	1.20585									C20orf151	0.031746	-2.44404
FZD10-AS1	0.00334141	1.20412									SHH	0.015873	-2.46758
INSL3	3.67836e-06	1.20412									FGF9	0.015873	-2.48795
HNF4A-AS1	5.68724e-07	1.2014									CAPN8	0.031746	-2.48812
SPRR1A	2.80362e-06	1.19866									TMPRSS2	0.031746	-2.50188
UPK3A	1.0142e-06	1.19866									AKR1C1	0.015873	-2.50405
LOC100506737	0.000134841	1.1959									TTC22	0.00793651	-2.52447
STK31	0.000315337	1.1959									YBX2	0.015873	-2.53026
ABLIM1	8.88569e-06	1.19419									LOC100506110	0.031746	-2.54033
KRT16	0.00152574	1.19402									TLX1	0.0238095	-2.54777
EFNA2	9.06133e-05	1.19124									SLC44A4	0.031746	-2.55399
CXCL17	0.00157431	1.19033									HGD	0.015873	-2.57114
EVX1-AS	0.000692874	1.19033									AKR1C4	0.015873	-2.5832
GGT6	0.00735584	1.19033									GABRE	0.00793651	-2.58995
SLC6A7	1.3667e-05	1.19033									BCL2L15	0.031746	-2.59437
ENPEP	0.00186888	1.18469									MOGAT3	0.047619	-2.617
JAG2	0.000635336	1.18334									C17orf110	0.031746	-2.61752
CAMK1D	0.00356564	1.18225									PKP1	0.031746	-2.646
ARHGAP26-IT1	0.00280536	1.18184									SPRR1A	0.0238095	-2.67761
LOC101927136	2.94458e-08	1.18184									KRT6B	0.00793651	-2.68598
DTX4	0.000106075	1.18183									KRT19	0.00793651	-2.72496
LOC102723813	0.00391116	1.18059									ITGB4	0.015873	-2.72884
LOC283070	0.00210254	1.18052									PRR15L	0.031746	-2.73312
GRTP1	8.88569e-06	1.17907									FAM83E	0.015873	-2.74473
LOC102723767	9.89875e-05	1.17898									SOD3	0.047619	-2.78443
HUNK	0.00729331	1.17789									GJB3	0.015873	-2.79544
PNMT	0.0024376	1.17658									BARX2	0.031746	-2.80192
LOC101929297	0.00180202	1.17609									AGR2	0.031746	-2.82128
VRTN	3.48127e-05	1.17609									LOC100289255	0.047619	-2.8641
LOC101930630	0.00230245	1.17237									SYT8	0.00793651	-2.86629
IL17RE	1.448e-05	1.17018									SYT13	0.00793651	-2.86806
TMEM52	0.000325748	1.16717									PRSS3P2	0.047619	-2.86864
ERICH5	0.0071312	1.16435									FAM83B	0.031746	-2.9334
CGN	3.72259e-05	1.16285									C9orf152	0.031746	-2.9356
LOC283710	0.00222843	1.15776									TMEM30B	0.031746	-2.95572
SLC38A5	0.000248232	1.15749									CCL24	0.031746	-2.98227
TBC1D30	0.00390903	1.15581									KLK8	0.015873	-2.991
EFNB2	9.15768e-05	1.15405									S100A4	0.00793651	-3.01259
FAM86KP	1.61023e-05	1.15399									TOX3	0.031746	-3.02354
RXFP4	0.00140537	1.15388									UBXN10	0.015873	-3.02531
LOC102724094	0.00105137	1.1535									USH1C	0.031746	-3.08596
LOC101928766	0.000174144	1.1525									LOC729966	0.00793651	-3.11394
CALML3	0.00881968	1.15229									PIWIL1	0.031746	-3.11613
DUSP27	0.000808583	1.15229									HENMT1	0.031746	-3.11646
LOC101930174	0.000429921	1.15229									LINC00483	0.015873	-3.16137
LOC441179	4.24644e-08	1.15229									LOC100653286	0.047619	-3.18184
DACH1	0.00928111	1.15018									SMOC2	0.0238095	-3.18184
PRR29	0.00221063	1.14938									ANKS4B	0.015873	-3.19412
AQP7	5.11787e-05	1.14922									ASCL2	0.031746	-3.2018
LOC101930094	0.000177265	1.14922									HMGCS2	0.015873	-3.21748
MIR182	0.0012079	1.14922									GPX2	0.015873	-3.22419
LOC101929512	2.99524e-05	1.14768									TINAGL1	0.031746	-3.26391
KRTCAP3	0.000141542	1.14711									TMEM125	0.031746	-3.28103
LOC101928197	0.00530491	1.14613									CCL14-CCL15	0.0238095	-3.29447
STYK1	0.000326549	1.14353									TM4SF5	0.031746	-3.32428
KRT35	1.30886e-05	1.14301									CCL15	0.0238095	-3.39094
TRPM5	7.78102e-05	1.14301									SLC40A1	0.015873	-3.51188
UGT2A3	8.85868e-05	1.13988									GJB1	0.015873	-3.53181
LOC102724645	0.00252141	1.13974									HNF4A	0.031746	-3.55281
FUT4	8.88569e-06	1.13962									SERPINB5	0.00793651	-3.6068
MNX1	2.66814e-05	1.1382									TNS4	0.031746	-3.61304
KRT8P41	4.22008e-05	1.13672									CLRN3	0.015873	-3.64388
CKMT1B	0.000246341	1.13505									KLK6	0.015873	-3.66195
TDGF1P3	4.23143e-08	1.13354									PLA2G2A	0.047619	-3.6902
HOXA11-AS	0.00119922	1.13247									EPS8L3	0.031746	-3.81336
SDPR	0.000543905	1.13186									LAD1	0.031746	-3.82502
REN	0.0026154	1.13159									PRAP1	0.015873	-4.14301
CRYBB3	0.000304919	1.12919									LYZ	0.031746	-4.30335
VGLL1	0.00693032	1.1271									PHGR1	0.015873	-4.88195
GAL3ST2	0.00565322	1.12345
AKR1B15	0.00251511	1.12287
TMEM37	0.00500641	1.12104
KRT75	0.00359047	1.12057
PROX1-AS1	0.00135601	1.11804
DGKE	0.000488346	1.1174
PLCH2	0.00274447	1.1163
FER1L4	0.000932105	1.11573
KRT19P2	1.31095e-05	1.11394
TMPRSS4-AS1	4.42433e-07	1.11394
SEL1L3	0.000822044	1.11379
ARHGAP27	1.23197e-05	1.1129
ABHD12B	0.00857312	1.11253
SLC37A1	1.04564e-05	1.11226
LOC102724955	0.00496571	1.10721
TTLL10	1.44868e-06	1.10721
PBX1	0.00834219	1.10487
LOC100507472	0.0021518	1.10388
ALOX12B	4.17363e-05	1.10335
EGFR-AS1	0.00130739	1.09868
PPP1R13L	7.91177e-05	1.09851
KRT13	0.00116845	1.09843
LOC102723583	0.00231908	1.09819
AMPD3	4.3388e-05	1.09426
ELMO3	1.0469e-05	1.09395
CST6	0.00160673	1.09212
SLC38A1	1.23197e-05	1.08967
DBNDD2	3.19008e-05	1.08907
LOC102724889	8.87482e-06	1.08862
DIO3OS	2.72678e-05	1.08636
LOC101928561	1.69793e-05	1.08501
MEP1A	7.11572e-06	1.08279
ZNF165	8.88569e-06	1.08212
LOC101927851	0.00436486	1.08075
LOC101927401	0.00146119	1.07918
LOC101928076	0.000678734	1.07413
FRAS1	0.00247119	1.07411
PCSK5	0.000409304	1.07382
RAB37	0.000100088	1.07319
TM4SF1-AS1	0.00989876	1.07316
GOLGA2P5	8.86395e-06	1.07151
LOC101927000	0.000579936	1.06953
AGXT	5.75278e-05	1.06819
PLA2G2F	9.06037e-07	1.06819
INADL	2.73047e-05	1.06816
UPK3B	0.00172671	1.06742
IGFL1	1.69167e-05	1.06446
LY6G6D	0.0015434	1.06446
BHLHA15	0.000488723	1.0641
MGAT3	0.00274447	1.06216
LOC100506125	0.00167045	1.05959
MFNG	0.00530117	1.05948
LCN12	0.000122378	1.05864
CORO2A	7.91177e-05	1.05726
LOC101929558	0.00143976	1.0569
RNVU1-7	0.00274241	1.0569
XKRX	0.00115784	1.0569
DMKN	6.81388e-05	1.0565
ESRP1	0.00219282	1.054
LOC102724423	2.25492e-05	1.05337
LINC01006	0.00296396	1.05091
KLF8	0.00141766	1.04922
RHOU	0.00153252	1.04871
FIBCD1	0.000427544	1.04661
MIR3615	8.88569e-06	1.04653
MIR3177	0.00506976	1.04641
LOC102725055	0.00267261	1.04608
LOC101928223	0.000746019	1.04532
MIR643	0.00669558	1.04247
ACOT11	0.000373871	1.04191
MECOM	0.00925498	1.04188
TAC3	0.000474074	1.04139
DDAH1	2.33427e-05	1.03865
CALML3-AS1	0.000232617	1.03743
LOC644662	0.00015188	1.03743
ADAM8	0.000488723	1.03736
MIR29C	0.000131012	1.03564
LOC101928049	0.000681905	1.03557
LOC101060181	0.000661719	1.03516
PTPRE	0.00219681	1.03512
ZC3H12D	0.00209486	1.03377
MYO16-AS1	0.00857085	1.03342
OR7E91P	1.18631e-05	1.03342
TMEM176B	0.00658293	1.03223
EFNB1	2.73047e-05	1.03166
RAB11FIP4	0.000285116	1.03035
LOC101927820	7.36874e-05	1.02938
UNC93A	7.33547e-05	1.02938
KIAA1804	8.88569e-06	1.02882
OR2A7	0.00457993	1.02846
LOC102724894	0.00507918	1.02531
LOC101927105	3.69894e-05	1.02309
CEACAM7	0.000134841	1.02119
LNX1-AS2	2.31657e-07	1.02119
NBPF18P	0.00299809	1.02111
HPDL	0.000141542	1.01412
KBTBD11	0.00789456	1.0133
LOC101927831	9.32688e-05	1.01284
LOC102724010	4.12807e-06	1.01284
LOC101928038	0.000974789	1.01273
MIR614	0.00105862	1.01207
IGSF23	0.000115804	1.0116
GSTO2	0.000163209	1.01099
ENTPD8	0.000522432	1.0106
FAM151A	0.000326549	1.01059
FAM157A	0.00108069	1.0086
LOC102724860	5.0863e-07	1.0086
LOC101928609	5.77865e-05	1.00665
LINC00239	0.00195062	1.00537
LOC101929482	4.8538e-05	1.00432
TPO	1.05766e-05	1.00432
GATA2-AS1	0.0034873	1.00383
SLC22A20	0.000141155	1.00345
CFB	0.00153351	1.00339
RORC	0.000622375	1.0009
IGSF9B	0.00231635	0.999695
LOC101928246	0.000506271	0.998187
HOXA7	0.000722584	0.997739
LOC102724881	0.000116251	0.997606
MCTP2	0.00912631	0.995993
KLHL31	0.000104978	0.995967
CHST13	0.000326382	0.995844
LOC101927127	0.000114171	0.995635
PEAR1	0.000625469	0.993431
SORL1	0.0013569	0.992978
SPATA6L	0.000487591	0.992939
KCNK5	2.33167e-05	0.99292
C19orf45	4.00546e-05	0.99288
KNDC1	0.00424837	0.991546
MYCNOS	0.00406787	0.991226
SIM2	2.32908e-05	0.990736
COL6A4P1	4.49377e-06	0.986772
FXYD4	1.05766e-05	0.986772
LOC102724936	0.00754767	0.986772
PDX1-AS1	4.24644e-08	0.986772
TRIM59	0.000427881	0.984815
LOC101928667	0.000580904	0.983625
C6orf141	0.00483571	0.982956
ERN2	0.000933413	0.982581
EGFR	0.00276212	0.982503
IZUMO1	0.0077373	0.982271
MESTIT1	6.55838e-07	0.982271
SLC1A7	1.18803e-05	0.982271
MICAL2	0.000488723	0.98213
OVGP1	6.82065e-05	0.980881
ELN	0.00877796	0.980631
PITPNM3	0.000285116	0.980263
LOC102724592	0.000424521	0.977815
CATSPERB	4.48362e-05	0.977724
LOC101927954	5.8493e-05	0.976101
LOC101928844	0.000492069	0.973128
MIR6843	0.00010952	0.972996
ZNF321P	1.99092e-05	0.972374
LOC102723465	3.7147e-05	0.971829
SHROOM3	0.000141413	0.971591
KIAA1683	0.00149978	0.971453
CTAGE8	0.000387129	0.96901
KRT4	0.000322673	0.968483
BTC	0.00634941	0.968279
PROC	2.70957e-05	0.966477
ACOXL	0.00565322	0.963788
HIST1H3G	0.000973743	0.963227
LOC102723622	0.00475892	0.961789
LOC100130256	0.0022168	0.961575
SLC35D3	0.000652167	0.961542
LINC01002	0.00141218	0.959041
PLA2G2E	7.11572e-06	0.959041
ZSCAN12P1	2.32908e-05	0.956521
SMIM24	0.00428179	0.955541
LOC102725120	2.62777e-05	0.954243
LOC102725427	3.06801e-05	0.953292
CDSN	0.00219282	0.952321
CPLX1	0.00173108	0.952094
GUCA1B	0.000283931	0.951616
MGST1	0.0024668	0.951346
DSG4	4.42433e-07	0.94939
POU2AF1	0.00173725	0.94939
GLS2	1.99318e-05	0.949314
CDYL2	0.00195062	0.947095
CEACAM3	0.00165057	0.944483
KRT78	1.89127e-05	0.944483
LOC101928279	0.000348671	0.944483
LOC102724046	0.000197287	0.944483
GRIN1	0.000121359	0.942304
F11R	0.000163209	0.941921
MYCL	1.44631e-05	0.941232
AZGP1P1	0.00731178	0.939519
LOC101929070	0.00011712	0.939519
NR1I2	7.11572e-06	0.939519
LOC101059906	0.000486837	0.938268
PRSS16	2.72747e-05	0.936704
LOC102723480	0.0081178	0.934677
CCL23	0.00179766	0.934498
LOC401098	0.000134282	0.934498
SHD	0.00019604	0.934498
AKR7L	3.18664e-05	0.932462
ESPNP	0.0011118	0.930939
A1CF	5.09265e-07	0.929419
FOXO6	0.00390903	0.926974
RARRES1	0.00752145	0.926323
ALPK3	0.00329602	0.925986
MYH14	0.000122605	0.924826
SLC25A25-AS1	1.23197e-05	0.924369
LOC101927630	0.00650546	0.924279
LOC101930114	0.000225879	0.924279
SPDYC	0.00127271	0.924279
GPD1	0.00348924	0.923596
TMEM150B	0.00247119	0.922474
LOC101928160	0.00155127	0.921676
TMC8	0.00607936	0.920949
HRASLS2	0.000236253	0.919822
FAM83H	8.88569e-06	0.916674
LOC100652901	0.000215297	0.916014
COX6B2	0.000931452	0.915641
SMAGP	2.73047e-05	0.915637
ARHGEF38-IT1	4.42433e-07	0.913814
NPC1L1	2.92517e-05	0.913814
SYNE4	0.007525	0.913293
LOC101928465	0.000284879	0.912435
GGT1	0.000141413	0.912313
SERINC2	0.00247266	0.911427
TNK1	1.23197e-05	0.909265
ADRA2B	0.00478192	0.908723
ARL11	0.00217058	0.908485
LOC102724084	0.00742934	0.908485
LOC102724271	0.0071783	0.908485
MFSD6L	3.42241e-05	0.908485
ZNF204P	0.00216275	0.90819
PLCXD2-AS1	4.62459e-05	0.908184
LINC00880	0.000507445	0.906804
CFD	0.000326816	0.906457
ICA1	0.000141413	0.906437
UNC5CL	0.000373871	0.905274
NRADDP	0.0017071	0.905256
KRT79	0.00192036	0.904987
LYPD6B	0.00669901	0.904507
C6orf222	4.24644e-08	0.90309
LOC100286922	0.00045113	0.90309
TBX1	0.00487868	0.902563
WWC1	8.88569e-06	0.902353
C1orf111	0.000177924	0.900223
CCK	0.00282243	0.899929
MT1G	0.000122605	0.897996
MMP7	0.000728371	0.89794
CEACAM18	0.000196868	0.897627
KLK5	0.00516197	0.897627
NWD1	0.00464707	0.897627
DLG3	1.99318e-05	0.893528
PARD6A	5.04578e-05	0.893401
GCNT1	0.00153351	0.892146
EVPLL	7.36874e-05	0.892095
IKZF3	0.00144952	0.892095
ASCL5	0.00012475	0.891482
POU2F3	0.000543973	0.891349
TMEM190	0.000486461	0.890007
GPR160	0.00173108	0.889927
MARK2P9	0.000681905	0.889334
NBEAL2	2.33427e-05	0.888734
S100A5	0.00132582	0.888728
LOC100506499	0.000326549	0.888609
PLEKHD1	0.00977486	0.887789
C14orf183	8.98306e-05	0.886947
BTNL8	0.00175872	0.886491
LOC101928046	8.27818e-05	0.886491
LOC101928175	0.00103236	0.886491
LOC102723346	0.00195597	0.886491
SOX9-AS1	0.000890156	0.886491
DUOX1	3.18664e-05	0.88562
PROX1	0.00219548	0.884504
SLC44A3	0.00105862	0.884217
ZNF888	1.44125e-05	0.883996
PCSK6	0.00391328	0.883377
NDFIP2-AS1	4.32522e-05	0.882604
GPR37L1	0.000105866	0.880814
LOC101927191	0.00781299	0.880814
LOC102725324	0.000692874	0.880814
AQP2	0.00355221	0.875061
RNF186	0.000214829	0.875061
CEACAM19	0.00153351	0.87488
IL17RB	3.72259e-05	0.873313
C1orf226	0.000822044	0.873103
PARD6B	8.88569e-06	0.870454
SLC39A5	0.00105862	0.870178
NOXA1	0.000933413	0.869341
VSTM5	2.37808e-05	0.869232
SUSD1	0.000141542	0.868847
SLC15A2	0.000634391	0.868195
WDR16	0.000104491	0.865973
LINC00574	5.14705e-05	0.863323
PRR5-ARHGAP8	4.3388e-05	0.862704
MROH6	1.99092e-05	0.858442
CD164L2	0.000872356	0.857332
KRT76	1.79918e-07	0.857332
CCDC64	0.000285116	0.855019
GSDMA	0.000105991	0.851258
LINC00051	2.76222e-05	0.851258
LINC00524	2.57538e-05	0.851258
SRMS	0.00105717	0.850139
KRT7	0.00349312	0.84963
LOC100129484	0.00172999	0.848883
LOC101927479	8.87482e-06	0.848597
PRR5L	9.16648e-05	0.847352
ALOXE3	0.00113035	0.847044
LOC101927135	7.47929e-05	0.845098
PI16	0.00216705	0.845098
LINC01012	0.00572388	0.844904
TNFRSF25	9.84342e-05	0.844777
LOC101930434	9.07005e-05	0.844442
SLC9A3R1	8.88569e-06	0.844114
LOC101928793	0.00101771	0.84084
FZD5	1.0469e-05	0.840028
CA2	0.00669901	0.839583
CLU	0.000488723	0.839189
CYP2B7P	0.000140657	0.838849
LOC101060609	0.00247683	0.838849
TCF7	4.3388e-05	0.83683
LOC400706	0.000874849	0.835832
LOC101929395	0.00194777	0.834009
LOC102725228	0.00310906	0.833562
CYP2F1	1.14019e-06	0.832509
KCNJ3	0.00086897	0.832509
LINC01251	0.00313799	0.832509
LOC100996348	0.00148082	0.832509
MGC50722	2.97637e-07	0.832509
WFDC10A	0.000521826	0.832509
ECHDC2	0.00277822	0.82736
MANSC1	0.00119922	0.827187
LOC100652824	4.3003e-05	0.827
RBP5	9.07879e-05	0.826969
LOC102725114	0.00230615	0.826075
GPRC5A	0.00219814	0.825142
LOC101927226	3.71864e-05	0.824259
SDCBP2	0.000285116	0.823851
JSRP1	0.00345593	0.820909
SLC10A5	0.000326816	0.820401
LOC100131496	0.00151084	0.819813
METTL7B	0.00311791	0.815058
LOC439933	0.000910062	0.814553
LINC01166	4.42433e-07	0.812913
SLC35F4	6.0496e-05	0.812913
APOBR	0.00217291	0.811883
C11orf42	1.99092e-05	0.810897
SLC29A2	8.88569e-06	0.81041
EFNA1	0.00247119	0.807682
IL17C	0.000157387	0.80618
LOC101927272	0.000139436	0.80618
LOC400685	0.00121092	0.80618
SLC38A4	0.00261145	0.80618
LOC100996325	0.00600135	0.805718
FLJ23867	0.000122605	0.805172
LY6G6C	0.000105078	0.799942
LOC100996286	9.77805e-05	0.799341
MTL5	0.000374171	0.798665
LOC101928156	2.32129e-05	0.798362
LOC101927382	0.00155638	0.797906
FAM177B	0.000914291	0.794542
HOXA11	0.000285116	0.792617
ALOX15	7.79654e-05	0.792392
KRT83	0.00358219	0.792392
KRTAP5-9	0.000269923	0.792392
LINC00538	0.00612541	0.792392
UCN3	0.000692874	0.792392
ZNF816-ZNF321P	1.99318e-05	0.791829
SLC12A2	0.000557557	0.790756
PAIP2B	8.88569e-06	0.787738
LOC113230	0.000163209	0.786755
KIAA1522	0.000187969	0.78638
LOC101927157	1.69793e-05	0.786133
LOC100132813	0.000165469	0.78533
SULT1C3	4.24644e-08	0.78533
LOC643201	0.00018037	0.784364
RAB20	0.000216229	0.78415
LOC101929385	9.71657e-05	0.782205
TMEM216	3.71864e-05	0.780413
SEMA4D	1.44631e-05	0.779417
ABCC6P1	0.000565349	0.778151
HAVCR1	0.000452083	0.778151
LOC100130373	4.13435e-05	0.778151
LOC101928205	0.00157868	0.778151
PPP1R32	0.000284404	0.776682
PODXL	0.00927165	0.776536
LOC100506314	0.000930798	0.773927
GRHL1	1.69988e-05	0.772547
MIR6854	0.000144916	0.772423
LOC102724413	0.000872992	0.772077
CCDC170	0.00376086	0.770852
GUCY2C	0.0071389	0.770852
LOC102723629	0.00738402	0.770852
PRMT8	0.00384446	0.770852
PTAFR	0.00105862	0.770312
MIR4492	0.0013569	0.766854
MIR4260	3.19008e-05	0.766197
CCDC120	0.000488723	0.765573
TMC7	5.05097e-05	0.764378
LOC102723872	2.72678e-05	0.763428
LOC102724595	6.21527e-07	0.763428
PLA2G4D	4.74769e-05	0.763428
REG4	0.000534966	0.763428
LOC101929893	3.19008e-05	0.759649
MIR135B	0.00290972	0.759276
KIAA1958	8.87482e-06	0.758997
PLIN5	0.00325733	0.758673
SH2D2A	0.000426535	0.758306
NIPAL1	0.00119922	0.758081
LNX1	0.000122605	0.75795
ZNF239	0.000105078	0.757822
LRP5	0.000141542	0.756234
NINJ2	0.000285116	0.756153
TNNI3	0.00488629	0.755219
C9orf129	0.00277822	0.753652
RAB3IP	3.19008e-05	0.752565
FGF8	0.000125737	0.751198
SDC1	7.91177e-05	0.749892
SLC28A2	0.000283859	0.749453
MMRN2	0.00927165	0.748583
FAM83A-AS1	0.00363295	0.748188
FGF21	0.000203284	0.748188
LOC100507537	3.48127e-05	0.748188
LOC101929863	0.00138473	0.748188
KIAA1217	0.000822044	0.747731
CA3	0.00186638	0.746317
SIGLEC10	0.00367446	0.743625
LOC102724730	0.000488346	0.742624
GCH1	1.448e-05	0.74255
ATP8B4	0.00345791	0.741473
SH3YL1	2.33427e-05	0.741299
SIGIRR	4.3388e-05	0.741072
C20orf202	0.00359047	0.740363
C5orf66-AS1	0.000257527	0.740363
CATSPERG	0.00310552	0.740363
KRTAP5-6	0.00686089	0.740363
LOC101929576	0.00777396	0.740363
LOC102725352	1.69167e-05	0.740363
MROH7	6.34749e-05	0.740363
LOC100996506	1.44462e-05	0.739673
EEPD1	0.00153351	0.738798
TFEB	0.000141542	0.738251
SMCO2	0.000428472	0.738029
CCR6	0.000204966	0.737593
TMEM62	0.000723111	0.736819
LOC101930240	3.99417e-05	0.736
LAMB3	3.72259e-05	0.735076
ZNF620	0.000106075	0.732667
MUC5AC	2.28761e-05	0.732394
SPATC1	0.00159419	0.732394
KIAA1244	0.00607635	0.729416
NKPD1	0.00786506	0.72912
SYS1-DBNDD2	4.3388e-05	0.728775
SLC12A7	0.000488723	0.728211
C2orf61	0.00125058	0.727946
FGD6	0.000488723	0.727218
LTC4S	2.66814e-05	0.727047
SLC22A11	0.000746019	0.724276
TESC-AS1	2.34877e-05	0.724276
PTK2B	0.00607936	0.72419
C16orf74	0.00233031	0.722564
SMIM5	0.000105675	0.721926
SLC12A8	0.000374171	0.721702
FGD2	0.000204695	0.720927
FAM160A1	0.000557135	0.720405
LPAR2	5.873e-05	0.719464
TM7SF2	0.000488723	0.718579
LOC100129617	0.00033882	0.717759
PIK3C2B	3.72259e-05	0.717412
LOC101929992	0.000141026	0.7168
LOC102725343	0.000141026	0.7168
TJP2	0.000723111	0.716269
MIR600	0.000248442	0.716211
ASB12	0.0024662	0.716003
C1orf177	0.00279126	0.716003
ELF5	2.16697e-05	0.716003
LOC102724125	3.04875e-05	0.716003
SULT1B1	0.00121092	0.716003
LRRC1	2.33427e-05	0.715061
NOXO1	0.000216229	0.711975
LOC102725281	2.73047e-05	0.709595
LOC101060696	0.000226309	0.70757
LOC101929442	3.48127e-05	0.70757
LOC101929819	0.000855977	0.70757
PON1	0.000945359	0.70757
CALB1	0.00451341	0.705601
SMPD3	9.14889e-05	0.705165
HOXA13	0.000248442	0.705105
WNT8B	0.00124973	0.705065
TPD52L1	0.00676756	0.704806
LOC100505938	0.000105576	0.704546
LOC101926907	0.0016285	0.703292
EZR-AS1	8.88569e-06	0.703264
LINC01186	0.00701503	0.702928
RASSF7	2.33427e-05	0.701852
ZNF69	0.000484957	0.701251
ETS2	0.00105862	0.700953
NOSTRIN	0.00219814	0.700577
VWA7	9.16648e-05	0.699265
CYP4B1	3.02176e-05	0.69897
LOC101927909	0.000125984	0.69897
PACSIN1	0.000707031	0.69897
ANO7P1	0.00247119	0.698147
TNNC1	0.00195183	0.697829
ANXA4	0.00153351	0.69653
PPP1R26-AS1	0.000187639	0.69549
MIR6867	0.0017283	0.694707
GATA6	0.007525	0.693581
MKRN2OS	1.448e-05	0.692609
NOS1AP	0.000723111	0.691545
WASIR2	0.00358431	0.691216
AMELX	0.00614947	0.690196
MROH3P	1.05766e-05	0.690196
FAM221A	0.000216229	0.68945
OSR2	9.16648e-05	0.688866
PLXNB1	1.44631e-05	0.687921
GSDMB	0.000326549	0.687629
FAM169A	0.00607936	0.687304
ZC3H12B	0.000284642	0.686195
SEMA4G	6.82065e-05	0.685561
LINC00346	0.00153252	0.68454
FCGBP	0.00365626	0.684247
TRERF1	0.00219681	0.683663
LOC100129083	0.00122797	0.683221
KLK3	2.16697e-05	0.681241
MARCO	0.00180202	0.681241
DNAH3	0.000219019	0.679947
SLCO4A1	0.000285116	0.679535
RND1	0.000122491	0.679315
ZNF572	0.00311791	0.679175
LOC101927614	0.000187969	0.67859
LENEP	0.00243555	0.677481
LOC101926926	0.000723111	0.677361
HOXA-AS3	0.00219814	0.677254
ARRDC1	8.88569e-06	0.676932
SBK1	0.00675775	0.676929
ARHGEF34P	0.00326478	0.676505
HOOK2	7.91177e-05	0.67516
LOC101928774	0.00296439	0.674145
EPB41L1	9.16648e-05	0.67303
LOC102724830	0.00529404	0.672577
BEST3	0.00742934	0.672098
LOC101928596	0.000686177	0.672098
LOC101929219	2.16177e-05	0.672098
RNVU1-10	0.00710494	0.669848
MIR6784	0.000933413	0.668711
C5orf63	0.000897261	0.668513
KIAA1671	0.000427881	0.668204
EZR	1.99318e-05	0.668118
CNTD2	0.00515953	0.667081
LOC101060264	2.33427e-05	0.66616
LOC100049716	0.00219548	0.663724
RGL3	0.00105717	0.66282
INPP5J	0.00391328	0.662784
ALOX5	7.04873e-05	0.662758
BMP7-AS1	8.86391e-06	0.662758
TTLL10-AS1	4.24644e-08	0.662758
SAPCD2	3.72259e-05	0.661513
TRPV3	0.00847062	0.660366
DUSP8	0.00349506	0.659336
CYP2W1	0.00153252	0.659034
ZC3H12A	0.000248442	0.656753
KRT15	0.00606732	0.656201
TPRG1	0.00400905	0.656053
ZNRF3	0.000122605	0.656009
LAMP3	0.00118235	0.655275
PNP	1.0469e-05	0.655173
CYP2C19	0.000871804	0.653213
FUT5	0.00134148	0.653213
LOC100422737	2.68077e-06	0.653213
LOC102725337	2.73505e-06	0.653213
WFDC9	0.000197287	0.653213
THRIL	0.000216229	0.653027
LOC102723398	0.000487591	0.652286
GACAT2	0.00483703	0.652246
DNAJB13	0.00151182	0.651433
FLJ31356	0.0028382	0.651402
DOK4	6.82065e-05	0.650869
MIR4664	3.70681e-05	0.650174
SOWAHD	0.00436718	0.648425
PAK6	8.88569e-06	0.648399
LOC102725117	0.00333421	0.647723
DQX1	0.00835374	0.647096
ANKEF1	0.00247266	0.646652
LOC101928192	6.82065e-05	0.64597
NCR3LG1	0.00195183	0.645445
SYNGR4	0.00096889	0.645431
PRICKLE4	1.448e-05	0.644354
GPR110	0.00692752	0.643453
LOC102723369	0.000196868	0.643453
LOC102724632	5.81933e-05	0.643453
LOC340090	1.16248e-05	0.643453
PCK1	2.31543e-05	0.643453
SRL	4.85889e-05	0.643453
C6orf99	0.000174867	0.643307
MIR6732	0.000325748	0.642614
CD5	0.00377029	0.641828
LOC102724943	0.00487868	0.641742
UGT8	0.00195183	0.641063
LOC100505585	0.00632464	0.640309
NUAK2	0.00437647	0.640099
ZHX2	3.72259e-05	0.639484
PAQR5	0.000557557	0.639086
FAT1	0.00545484	0.639023
NR6A1	0.000141542	0.638766
ZFP36	3.19008e-05	0.638321
BOK-AS1	0.00310023	0.637567
SAMD10	9.16648e-05	0.637311
LOC100506801	0.00345187	0.637199
UNC93B1	0.000106075	0.636074
STAP2	3.19008e-05	0.635736
ARAP2	0.000427544	0.63568
SLC2A9	0.0073239	0.634209
PWWP2B	0.000374171	0.634035
RIMKLA	0.000373571	0.633614
KRT40	0.00202925	0.633468
MGC32805	0.00231201	0.633468
OR52W1	0.00195773	0.633468
RPS6KA2-AS1	3.49349e-06	0.633468
SGSM1	0.00823551	0.633468
TAS2R38	0.00437784	0.633468
TRIM72	0.000114678	0.633468
PER2	4.33427e-05	0.632615
TEX12	1.98641e-05	0.632516
LOC100506411	0.00277822	0.632415
ARNTL2	0.000933413	0.631853
GSE1	3.72259e-05	0.631326
TMEM184A	0.000163209	0.631301
SHF	0.00153351	0.630985
PVRL1	0.00349506	0.630335
FAM47E	0.00752145	0.630077
SLC2A12	0.00173108	0.629311
LOC102724467	0.000716803	0.628822
ARNTL2-AS1	0.00195183	0.627818
LOC100507103	0.00183501	0.627714
LOC102725481	1.99318e-05	0.626088
PLCD3	0.00119922	0.625993
RHOF	0.000427881	0.625952
PLCXD2	5.05097e-05	0.62516
IL4R	9.16648e-05	0.625047
MXD1	8.88569e-06	0.623438
CPLX2	0.000215612	0.623249
CATSPER3	9.15768e-05	0.622628
HOXA10-AS	0.000633448	0.622338
SLC23A1	0.00135243	0.622081
SMCO4	5.05097e-05	0.621289
MLKL	0.00927165	0.620925
LOC101927858	0.000248232	0.618599
NET1	0.000141542	0.617162
LOC102724064	1.0469e-05	0.61708
ZNF443	1.69207e-05	0.616245
LOC100652770	3.68323e-05	0.616176
LOC101929763	0.00831528	0.616014
CYP39A1	0.00834989	0.615814
LAT2	0.00173108	0.615537
SPNS2	1.448e-05	0.615297
LOC102723983	0.000488723	0.61398
ALDH8A1	0.00779523	0.613526
RDH10	6.82065e-05	0.613204
ZNF185	0.00488882	0.612942
IMPA2	0.000163209	0.612849
EPHA1-AS1	4.19826e-05	0.612784
FAM25A	0.000461123	0.612784
LDLRAD1	4.12807e-06	0.612784
LOC101928543	0.000841984	0.612784
LOC102725174	2.33167e-05	0.611259
LIME1	0.000427881	0.611013
PCBD1	1.448e-05	0.610615
TMEM38A	0.00173108	0.609297
ARHGEF35	0.00591202	0.608458
MUC6	0.00237207	0.608339
ARHGEF5	0.0037953	0.606684
SPATA24	0.00232891	0.606359
CMIP	3.72259e-05	0.606084
CLUHP3	3.1832e-05	0.605286
TMEM54	9.16648e-05	0.603744
ZNF48	4.3388e-05	0.602982
CIB4	0.000223127	0.60206
FASLG	0.000138353	0.60206
SNX20	0.000139436	0.60206
TRIM40	2.03614e-07	0.60206
XPNPEP2	0.000692874	0.60206
RHPN1	0.000141542	0.600789
FAM83G	5.05097e-05	0.597982
SYNGR2	5.05097e-05	0.597828
MYO6	0.000427881	0.597709
DENND3	0.000248232	0.596271
SEMA4B	0.00219814	0.596183
CAGE1	6.74643e-05	0.595814
LOC102725092	0.00249108	0.595345
ARHGEF19	0.000248442	0.595229
TBC1D2	0.000326816	0.594854
TRABD2A	0.00105862	0.594822
LOC102723969	0.00575658	0.594751
NEK3	4.33427e-05	0.59445
LOC101927391	0.000163063	0.592201
C10orf35	7.91177e-05	0.591932
LOC101928303	0.000976504	0.591065
MUC4	0.0004466	0.591065
POU6F2-AS1	0.00100616	0.591065
TREML3P	0.00141766	0.591065
ELF4	0.000122605	0.590414
ID2	0.00311791	0.589426
S100A16	0.00105862	0.588779
HOXA10	0.00105572	0.588706
MAP3K5	0.00311791	0.587849
LOC102725024	0.00192774	0.587764
RALGPS1	0.000216229	0.587078
EPS8L1	1.99318e-05	0.584891
CYB561	0.00173108	0.583523
LRBA	4.3388e-05	0.582347
CEACAM8	0.00216535	0.579784
LOC101930637	0.00119098	0.579784
SERPINB1	0.000122605	0.579607
STRBP	1.23197e-05	0.578619
PPAP2C	0.000822044	0.577434
PERP	0.000374171	0.574993
C9orf163	4.3388e-05	0.574346
MIR6080	7.90404e-05	0.573023
ZDHHC23	7.91177e-05	0.572876
CAMK2N1	0.000216042	0.572824
NR1H3	0.00219814	0.571945
LOC100506114	1.99092e-05	0.569876
LOC101927262	0.00710149	0.569339
FUT7	0.00871663	0.568202
KLK15	0.000532302	0.568202
LOC101927069	0.000522404	0.568202
LOC101927769	0.00144647	0.568202
MYBPC3	0.000203683	0.568202
SERPINA4	4.19826e-05	0.568202
SLCO1B1	0.0001963	0.568202
SNTN	0.000250533	0.568202
CHRNB1	0.00488629	0.567927
CCDC6	1.448e-05	0.567091
JDP2	0.00391328	0.566388
TMEM141	0.000326816	0.565349
C9orf147	2.33167e-05	0.563564
OGFRP1	1.69988e-05	0.562477
SPTBN2	0.000122605	0.560917
ITGB7	0.00153351	0.559884
RAB3D	0.00119922	0.558751
HDHD3	6.82065e-05	0.558227
ANXA9	0.000488723	0.557807
RALGAPA2	3.72259e-05	0.557735
VSIG10	0.000122605	0.557579
LOC102724041	0.00555106	0.556746
ACER2	2.73047e-05	0.556374
CELA3A	2.63189e-05	0.556303
DPCR1	0.000871804	0.556303
FER1L6	0.00297673	0.556303
LINC00637	0.00615365	0.556303
LINC01487	0.000197287	0.556303
LOC101929831	0.000197287	0.556303
PRKX-AS1	0.00108333	0.556303
TEX40	0.00835759	0.555649
PPA1	1.99318e-05	0.55492
LOC146880	0.000216229	0.554412
LOC101927562	0.00545207	0.551872
PAWR	0.000285116	0.551812
SNORD89	3.19008e-05	0.551478
LOC101928841	0.00209982	0.551474
ARHGAP26	0.00173108	0.5511
LINC01315	0.000822044	0.549589
ACBD7	0.000933413	0.547985
KLF13	0.000187969	0.547787
BEST4	0.0002476	0.547032
CCDC153	0.00195183	0.546498
MGMT	0.00149812	0.546205
LOC101929280	0.00277661	0.546149
FRAT2	3.72259e-05	0.545909
DUSP2	0.00607936	0.545895
LOC101927850	0.000712096	0.544854
TST	0.000326816	0.544552
LOC100288846	0.000399867	0.544278
ARSH	0.000497833	0.544068
C12orf74	3.39656e-06	0.544068
LHFPL5	0.0037961	0.544068
LOC101929129	0.00144647	0.544068
LOC100862671	4.33427e-05	0.543556
FBXL6	4.3388e-05	0.542585
C1RL-AS1	0.000216042	0.542065
RHPN2	0.000141542	0.542019
SLC39A4	4.3388e-05	0.54151
C15orf62	1.99318e-05	0.540867
FRAT1	0.00545484	0.540841
CMTM2	0.000343552	0.540775
ARHGEF10L	0.00153351	0.540082
SBSPON	0.000373571	0.539946
PAX8	0.00488629	0.539279
C1orf105	0.008772	0.538119
CNN2	0.000106075	0.537895
LINC00526	0.000427881	0.537703
MIR4728	0.000104087	0.536875
LOC102724049	0.00607936	0.536813
BOK	0.00195183	0.536716
LRIT3	0.00524865	0.536243
TUFT1	3.19008e-05	0.53622
LOC101926916	0.00045629	0.536162
ERMP1	0.00752145	0.535597
GPT2	3.72259e-05	0.535585
MIR600HG	0.000187969	0.534197
GTF2IRD1	0.000187969	0.533891
LINCR-0001	0.00154153	0.533424
LOC101926994	0.000141284	0.532649
KLB	0.00193976	0.532424
ACTRT3	0.000930146	0.531903
PANK1	0.000822044	0.531622
BOLL	9.32688e-05	0.531479
CALML5	0.00153119	0.531479
KNG1	0.00393199	0.531479
LOC100996482	0.000497833	0.531479
MMP20	0.00464707	0.531479
MUC17	0.000197287	0.531479
NUTM1	0.00357166	0.531479
POU5F1P4	0.00033315	0.531479
SLURP1	0.000950343	0.531479
C10orf95	8.88569e-06	0.531242
NUP210	0.00153351	0.529968
RPL23AP64	0.00676756	0.529348
H1F0	0.00488882	0.528979
KIF21A	1.448e-05	0.528837
MIR4640	0.00437647	0.528757
PAX8-AS1	0.00311791	0.528205
LOC102724157	0.000978414	0.527979
SPN	0.0072053	0.527224
SLC43A2	7.90404e-05	0.52549
DSG2	4.33427e-05	0.525378
NOTUM	0.0057364	0.525007
SSH3	1.23197e-05	0.523296
ADPRHL1	0.007525	0.522578
SLC16A5	0.00195062	0.521924
SIPA1L3	0.000216229	0.521475
IFI30	0.000187969	0.521061
ODC1	0.000122605	0.520073
MIR2110	1.448e-05	0.520028
LOC102723781	0.0073239	0.519423
FAM150B	0.000310034	0.519057
AOAH-IT1	0.00021952	0.518514
BEST2	0.00298708	0.518514
CDH16	4.40951e-07	0.518514
CELA3B	0.00103236	0.518514
LINC00379	3.48127e-05	0.518514
LINC01523	0.000206552	0.518514
LOC101927189	0.00343061	0.518514
RBP2	0.00278968	0.518317
C9orf24	0.00573928	0.518234
FLJ38717	0.000285116	0.517234
CACFD1	0.00311791	0.517225
GALNT12	0.00153351	0.516327
LOC101927674	0.0017071	0.515942
TGM1	0.000932759	0.515752
BRI3BP	0.000122605	0.515587
RAPGEFL1	0.000122605	0.514406
TAS1R3	0.00752145	0.513218
TEX29	0.000311322	0.512922
TMEM80	2.73047e-05	0.512136
PLEKHG5	0.000248442	0.511198
LINC00618	0.00153351	0.510702
ARVCF	0.00119922	0.510006
SLC2A8	0.000285116	0.509782
SLC29A3	5.05097e-05	0.509668
PLA2G10	0.00569903	0.50925
DCST2	4.3388e-05	0.50906
ACVR1B	1.448e-05	0.507934
SLC45A4	8.88569e-06	0.507855
LOC101927211	0.00927165	0.507434
RHBDL1	0.00676756	0.507249
LOC101929889	0.00225146	0.506977
CCDC84	0.00391328	0.506835
GCLC	2.73047e-05	0.506212
B4GALNT2	0.00411756	0.50515
C12orf42	0.00330122	0.50515
CYP3A4	0.000705337	0.50515
KCNH6	0.00165109	0.50515
LGALS7B	0.000421357	0.50515
LINC01512	1.88788e-05	0.50515
LOC101928004	0.000351437	0.50515
LOC102724841	0.00197921	0.50515
CASP6	8.88569e-06	0.504213
LOC399900	0.00162746	0.503489
AGAP1-IT1	0.00173108	0.501815
SLCO4A1-AS1	0.00153351	0.501579
TCF7L2	6.82065e-05	0.50134
TLDC2	0.0013569	0.50113
ZNF710	5.05097e-05	0.501021
SLC5A10	0.000374171	0.500881
LOC102724375	0.00194699	0.500673
PLOD1	5.873e-05	-0.50034
LOC102724451	0.000105875	-0.500524
ZYG11A	0.00375173	-0.50173
GGNBP1	0.00311613	-0.501832
LST1	0.000769737	-0.501985
LOC101928650	0.00195183	-0.502841
ZNF532	0.00879602	-0.502908
GNPTAB	0.000285116	-0.503663
LINC01085	0.00506024	-0.5043
ZNF648	0.00218083	-0.504938
CDON	0.000163063	-0.507484
HCFC2	3.71864e-05	-0.50772
PSMG3-AS1	0.00676756	-0.508212
FMNL2	0.00391328	-0.508463
LOC101241902	0.00206909	-0.508478
LOC100505942	0.000632977	-0.508526
LIPA	0.00437647	-0.509037
TLR6	0.00676756	-0.509374
LOC102724296	9.15768e-05	-0.509852
SYCP3	7.91177e-05	-0.510143
GDF11	0.000141542	-0.510165
ZNF658B	0.000342992	-0.510419
TMEM110	6.82065e-05	-0.510421
TLR3	0.00173108	-0.510928
LOC101930357	0.00503448	-0.51142
LOC101927964	0.000519309	-0.511832
OR4F15	0.00138263	-0.511832
SGCG	0.00053592	-0.511832
GDAP1	0.00676756	-0.511836
CLIP3	0.00153351	-0.512141
TMCC1-AS1	0.000427881	-0.512847
LOC100289098	0.000557557	-0.513382
P4HA1	0.000106075	-0.513496
CLIC4	0.000248442	-0.514504
TTL	4.3388e-05	-0.515155
GPRASP2	0.000187969	-0.515748
PLEKHA5	0.00391328	-0.515925
SRD5A3-AS1	0.00640888	-0.516037
ZNF559	5.05097e-05	-0.516969
VKORC1	8.88569e-06	-0.517478
MDH1B	0.000521684	-0.51784
OVCH1	0.000580904	-0.518314
DKFZP434A062	0.000385017	-0.518514
C21orf91	3.19008e-05	-0.519405
HLA-L	0.000769992	-0.519548
NPHP3	4.33427e-05	-0.519579
LOC101927278	0.000326816	-0.519719
PDLIM2	0.000187969	-0.520184
TSNAXIP1	0.0013569	-0.520303
BNIP3L	1.448e-05	-0.521272
CKAP4	0.000635336	-0.522529
LOC101929802	0.00329972	-0.522648
CROT	1.99318e-05	-0.522761
CHSY1	8.88569e-06	-0.52325
TMEM263	1.448e-05	-0.523393
CCDC102B	0.00488629	-0.523396
PTTG3P	0.00311613	-0.523418
ERBB4	0.000582758	-0.523832
LOC102723565	0.00864198	-0.523832
DUSP19	3.18664e-05	-0.524944
KLHL22	0.000285116	-0.526011
LAMP2	1.23197e-05	-0.52685
MARCKS	0.00219814	-0.529668
MTERF1	0.000122605	-0.529796
TACC1	0.00195183	-0.529848
MIR4668	0.00195183	-0.530456
TNS3	0.00119922	-0.530721
LOC101927740	0.00337491	-0.530726
LOC102723566	2.33427e-05	-0.53076
EGFL8	0.000723111	-0.531157
LZTS1-AS1	0.000519309	-0.531479
CAP2	0.000285116	-0.531857
LOC100996761	0.00267551	-0.532229
TUBG2	1.69988e-05	-0.53226
USP2	0.00173108	-0.532668
LIMK1	6.82065e-05	-0.532747
FGD1	0.000187969	-0.5328
KCTD17	0.000163209	-0.533208
PKD1L1	0.000635336	-0.533403
MIR3911	0.000374171	-0.533422
NIM1K	0.00927165	-0.533688
ZNF827	0.000723111	-0.533764
SEMA7A	0.00545484	-0.533769
LOC102723466	0.00397625	-0.534093
AMZ2P1	2.73047e-05	-0.534254
IL6ST	0.00277822	-0.534751
HMG20B	1.99318e-05	-0.53485
PLOD3	5.05097e-05	-0.534911
LOC102725138	0.000488723	-0.535032
RNF125	0.00173108	-0.535305
LOC102724892	0.000362861	-0.535573
TMEM110-MUSTN1	0.000248442	-0.535873
SRGAP2B	3.43553e-05	-0.536202
NCK2	0.00219814	-0.5365
LRRC23	4.3388e-05	-0.536621
GPM6A	0.000518444	-0.537591
HAPLN4	0.00503448	-0.537773
KCNA4	0.000857324	-0.537773
PLN	0.00584332	-0.537773
PPFIA2	0.00364503	-0.537773
C22orf23	0.000557557	-0.537831
IRS2	0.00311791	-0.538215
NAB2	4.3388e-05	-0.538516
NPHP3-AS1	0.00135601	-0.538785
SVIL	0.007525	-0.538843
LOC101928617	0.00126564	-0.539009
ZNF658	1.99092e-05	-0.53913
NAV1	0.00437647	-0.539274
FRG1B	0.00247266	-0.540231
ENO2	0.00195183	-0.540387
APBA1	0.00261676	-0.540704
JARID2	0.00195183	-0.540914
AKAP7	0.00219681	-0.541103
LOC283856	0.00743317	-0.541213
C1orf85	0.000285116	-0.541232
OPHN1	0.000106075	-0.542116
MC4R	0.000856651	-0.542467
MXI1	0.000374171	-0.543264
ROPN1L-AS1	0.00257332	-0.543358
LOC101928867	0.00218236	-0.543891
FBXO7	3.72259e-05	-0.543982
HIVEP3	0.00219814	-0.544151
GNS	2.33427e-05	-0.544668
STK17A	2.73047e-05	-0.544734
RPS6KA5	0.0013569	-0.545455
VLDLR-AS1	0.00311791	-0.545651
FAM69B	0.000557557	-0.546504
SNORD1B	0.00835759	-0.548013
HACE1	7.91177e-05	-0.548482
LOC102546298	0.000285116	-0.548553
GLUD2	1.99092e-05	-0.548561
BCAS3	3.19008e-05	-0.548685
SLC35G5	0.00270303	-0.549149
LOC101928000	9.16648e-05	-0.549327
LOC654841	0.000373871	-0.549383
UBL3	0.00437647	-0.549551
SH3PXD2B	0.00277822	-0.54986
FCRL6	0.00636643	-0.550185
KIF13A	0.00349506	-0.550492
NCKAP5L	3.19008e-05	-0.551204
LINC01410	0.00975698	-0.55164
APH1B	3.72259e-05	-0.552491
NAT14	3.19008e-05	-0.552911
TGFB3	0.00195183	-0.553605
MIR6875	0.00676429	-0.553696
ZNF655	0.000488723	-0.553937
MUSTN1	0.00311791	-0.554035
TENC1	0.00545484	-0.554278
KIFC3	2.33427e-05	-0.554559
BTN3A2	5.05097e-05	-0.555192
CHST14	2.33427e-05	-0.55552
BMPER	0.00318202	-0.556135
[truncated: 2,405 more rows]

## Sheet: S6 muPK Parmeters
COBI	murine	human (70kg)	mu/hu
ka (1/hr)	1	1.4	0.714286
CL (L/h/kg)	3.1	0.195	15.8974
V/F (L/kg)	40.5	7	5.78571
ke (1/hr)	0.0765432	0.0278571	2.7477
DOSE (mg/kg)	5	0.86	5.81395
GDC0994	murine	human (70kg)	mu/hu
ka (1/hr)	0.28	1.45	0.193103
CL (L/h/kg)	1.26	0.096	13.125
V/F (L/kg)	0.18	2.44	0.0737705
ke (1/hr)	7	0.0393443	177.917
DOSE (mg/kg)	50	5.7	8.77193
VEMU	murine	human (70 kg)	mu/hu
ka (1/hr)	1	0.1875	5.33333
V/F (L/kg)	1	1.63	0.613497
ke (1/hr)	8.3	0.282	29.4326
DOSE (mg/kg)	50	13.7	3.64964
CETUX	murine	human (70 kg)
DOSE (mg/kg)	12.5	6.42857	1.94444

## Sheet: S7 xenograft Parameters(InVivo)
HT29 CDX (inVivo Estimates)		Pinit	P1	P2	P3	P4	P5	P6	P7	P8	P9	P10	P11	P12	P13	P15	P15	P1	P17	P18	P19	P20
umax	max cell prolif (TD1 regulated)	0.1	0.400371	0.243206	0.237092	0.214535	0.23283	0.263875	0.112337	0.264613	0.322633	0.247825	0.11658	0.192935	0.226821	0.188009	0.0977886	0.237214	0.23666	0.222501	0.163457	0.165106
dmax	death rate	0.1	0.115191	0.0366986	0.0246115	0.0111554	0.0290939	0.0295856	0.0206559	0.0284626	0.0154751	0.0269787	0.0211839	0.0223325	0.0294365	0.0268251	0.00428971	0.0281898	0.0160995	0.0194209	0.0175236	0.0498589
RTK2t	RTK2_max (MAPK-activating)	0.1	0.103784	4.79699e-08	3.69972e-07	0.136996	0.026178	0.076963	0.134539	1.887e-08	0.000301084	0.0524916	0.00223168	0.000169158	0.123567	0.150573	0.00419066	0.208432	0.137683	3.76838e-08	0.00147127	407598
CR1772 PDX (hypothesis2: difference from HT29)		Pinit	P1	P2	P3	P4	P5	P6	P7	P8	P9	P10	P11	P12	P13	P15	P15	P1	P17	P18	P19	P20
wOR	wERK for ERK+AKT -> S6	1	0.962923	0.90694	0.81838	0.419002	0.787908	0.948179	0.678975	4.62703e-12	0.621463	0.848951	0.900164	0.53095	0.872258	0.863485	0.768787	0.727118	0.530662	0.53242	0.620314	0.945494
RTK2t	RTK2_max (MAPK-activating)	0.1	3.14007e+08	0.196921	0.30888	0.651147	0.134981	1.92913e+09	0.426004	8.88511e+09	0.252726	0.495199	1.5702	0.208616	0.221435	0.272487	0.301602	0.363636	0.377675	0.728807	0.396267	3.36754e+08
umax	max cell prolif (TD1 regulated)	0.1	0.439892	0.278877	0.281989	0.292316	0.266248	0.280643	0.14155	0.22246	0.302818	0.281161	0.13336	0.256173	0.274696	0.231701	0.122451	0.298655	0.298469	0.282748	0.191979	0.213924
CR1772 PDX (hypothesis1: difference from HT29)		Pinit	P1	P2	P3	P4	P5	P6	P7	P8	P9	P10	P11	P12	P13	P15	P15	P1	P17	P18	P19	P20
pi	Durg Partition Coefficinet	1	0.909545	0.0565642	0.0530013	0.034876	0.0655056	0.0484054	0.0479992	0.0558238	0.0380792	0.0665698	0.0450235	0.0548204	0.0539923	0.0476862	0.0365868	0.0489007	0.0411212	0.281005	0.048255	0.0603079
RTK2t	RTK2_max (MAPK-activating)	0.1	0.103011	0.366047	0.236401	0.60283	0.231374	0.464907	0.215753	0.803567	0.562127	0.452484	0.904272	0.202971	0.220242	0.220741	1.95568e+08	0.36075	0.421664	0.817835	0.431955	0.0743987
umax	max cell prolif (TD1 regulated)	0.1	0.483633	0.269722	0.275714	0.248409	0.250201	0.289278	0.137444	0.292906	0.368447	0.278074	0.130525	0.219229	0.27473	0.23033	0.110473	0.288361	0.267328	0.262094	0.185646	0.226028
CRC15 Model (difference from HT29)		Pinit	P1	P2	P3	P4	P5	P6	P7	P8	P9	P10	P11	P12	P13	P15	P15	P1	P17	P18	P19	P20
umax	max cell prolif (TD1 regulated)	0.1	0.349429	0.184412	0.174642	0.147466	0.172038	0.195382	0.081502	0.194925	0.225436	0.182159	0.083747	0.139406	0.169741	0.139364	0.0651242	0.177154	0.165827	0.158714	0.115505	0.131879

## Sheet: S8 LPSA (In Vivo)
Name	Description	Class	MED Value	LPSC	CTRL	CETUX	VEMU	COBI	ERKI	CETUX+VEMU	CETUX+COBI	CETX+ERKI	VEMU+COBI	VEMU+ERKI	COBI+ERKI	CETUX+VEMU+COBI	CETUX+VEMU+ERKI		AVG Sensitivity
AKT	AKT	species	1		0	0	0	0	0	0	0	0	0	0	0	0	0		0
AKTi	AKT inhibitor (tumor)	species	0		0	0	0	0	0	0	0	0	0	0	0	0	0		0
AKTi_blood	AKT inhibitor (blood)	species	0		-0.000219496	-0.00272171	-0.0109883	-0.0230583	-0.0167711	-0.00492596	-0.00781025	-0.00588993	-0.0248761	-0.0215254	-0.0256824	-0.00709619	-0.00559021		-0.0120889
AKTi_C	AKT inhibitor (Conc)	species	0		0	0	0	0	0	0	0	0	0	0	0	0	0		0
AKTi_gut	AKT inhibitor (gut)	species	0		0.000146844	-0.00294026	-0.0113552	-0.025784	-0.0174147	-0.00542189	-0.00853874	-0.00620393	-0.0283837	-0.0237729	-0.0294136	-0.00828665	-0.00644059		-0.0133699
BRAF	BRAF	species	0.95		0	0	0	0	0	0	0	0	0	0	0	0	0		0
CELLS	CELLS	species	1		1.62599	1.65367	1.92907	2.16303	2.02392	2.16927	2.23631	2.10791	2.22004	2.14034	2.22493	2.27455	2.23666		2.07736
CRAF	CRAF	species	0		0	0	0	0	0	0	0	0	0	0	0	0	0		0
ERK	ERK	species	0.7		0	0	0	0	0	0	0	0	0	0	0	0	0		0
ERKi	ERK inhibitor (tumor)	species	0		0	0	0	0	0	0	0	0	0	0	0	0	0		0
ERKi_blood	ERK inhibitor (blood)	species	0		0.0001376	-0.000776098	-0.000756105	-0.00102761	0.00262791	0.00110134	-0.000818074	0.00245088	-0.000567402	-0.000178073	-0.000266306	-6.76169e-05	-0.00046151		0.00010761
ERKi_C	ERK inhibitor (Conc)	species	0		0	0	0	0	0	0	0	0	0	0	0	0	0		0
ERKi_gut	ERK inhibitor (gut)	species	0		-0.00356971	-0.00560587	-0.0130552	-0.0123481	-3.73276e-05	-0.00871468	-0.0105151	-0.000183666	-0.00234747	-4.90148e-05	-2.63392e-05	-0.000745218	0.000238837		-0.00438145
FB1	ERK -> ERK feedback	species	0.7		-0.00264396	-0.0022504	-0.00164517	-0.00069397	-0.00212776	-0.00149295	-0.000366076	-0.00242244	-0.000163689	-0.00127207	-0.000185752	0.000243262	-0.000872863		-0.0012226
FB2	ERK -> RAS feedback	species	0.7		9.01438e-05	3.91347e-05	-0.00191112	-0.000892465	-0.000611429	-0.000433446	-0.000224389	-0.000168589	-0.00119226	-0.00128537	-0.000912047	-0.000298728	-0.000244992		-0.000618889
FB3	ERK ->RTK feedback	species	0.7		-0.000302132	-2.25786e-05	-0.00394925	-0.00231377	-0.00131766	3.08938e-05	-2.33231e-06	-2.3777e-06	-0.00206895	-0.00315317	-0.00170801	-1.36268e-05	5.31253e-06		-0.00113982
FB4	AKT ->RTK feedback	species	0.7		-0.000396326	7.02744e-05	5.70726e-08	7.59065e-10	4.67873e-08	-1.32078e-08	-3.82767e-09	-4.80434e-09	1.08193e-06	-4.80283e-07	-7.56807e-10	-2.69422e-08	-8.9324e-09		-2.5031e-05
MEK	MEK	species	0.65		0	0	0	0	0	0	0	0	0	0	0	0	0		0
MEKi	MEK inhibitor (tumor)	species	0		0	0	0	0	0	0	0	0	0	0	0	0	0		0
MEKi_blood	MEK inhibitor (blood)	species	0		-0.00398044	-0.0106271	-0.0738909	-0.000161073	-0.0387973	-0.0739154	-0.00013784	-0.0525394	-0.000141375	-0.0650648	-5.66962e-05	-0.000197736	-0.0498377		-0.0284114
MEKi_C	MEK inhibitor (Conc)	species	0		0	0	0	0	0	0	0	0	0	0	0	0	0		0
MEKi_gut	MEK inhibitor (gut)	species	0		-0.00329117	-0.0129511	-0.0722408	-0.000142388	-0.0378576	-0.0725775	-0.000148253	-0.0514804	1.9308e-05	-0.0639804	3.37025e-06	-4.12451e-06	-0.0490366		-0.027976
MEKi_V3	MEK inhibitor (V3)	species	0		-0.00623631	-0.0142249	-0.121202	-6.98611e-05	-0.0631064	-0.131585	-6.47437e-05	-0.0913813	-4.00417e-05	-0.114734	-2.81039e-05	-3.17882e-05	-0.0878932		-0.0485075
PI3K	PI3K	species	1		0	0	0	0	0	0	0	0	0	0	0	0	0		0
RAFi	BRAF inhibitor (tumor)	species	0		0	0	0	0	0	0	0	0	0	0	0	0	0		0
RAFi_blood	BRAF inhibitor (blood)	species	0		-0.000180749	-0.00102855	1.02945e-05	-0.00386182	-0.00308468	-8.6806e-05	-0.00291357	-0.00346298	-3.06524e-05	-1.47567e-05	-0.0005651	-1.84194e-05	0.000132443		-0.00116195
RAFi_C	BRAF inhibitor (Conc)	species	0		0	0	0	0	0	0	0	0	0	0	0	0	0		0
RAFi_gut	BRAF inhibitor (gut)	species	0		0.00116527	-0.000923432	-1.23147e-05	-0.00404027	-0.00330428	4.27116e-05	-0.00309519	-0.00378987	-1.84439e-05	-3.92085e-05	-0.000615681	-9.00085e-06	8.51997e-05		-0.00111958
RAS	KRAS	species	0.1		0	0	0	0	0	0	0	0	0	0	0	0	0		0
RTK1	MAPK-activating (EGFR)	species	0.7		0	0	0	0	0	0	0	0	0	0	0	0	0		0
RTK1i	EGFR inhibitor (tumor)	species	0		0	0	0	0	0	0	0	0	0	0	0	0	0		0
RTK1i_blood	EGFR inhibitor (blood)	species	0		-0.0215802	6.83198e-05	-0.709479	-0.29181	-0.19175	-0.00011602	8.32151e-07	-2.32792e-05	-0.306372	-0.464713	-0.246528	0.000380024	0.000689857		-0.171633
RTK1i_C	RTK inhibitor (Conc)	species	0		0	0	0	0	0	0	0	0	0	0	0	0	0		0
RTK1i_gut	EGFR inhibitor (gut)	species	0		-0.0192371	-0.00153344	-0.681504	-0.28167	-0.181957	3.628e-05	-2.2507e-05	-5.99338e-05	-0.296085	-0.451343	-0.238314	-2.12785e-05	9.65814e-05		-0.165509
RTK2	MAPK-activating (non-EGFR)	species	0		0	0	0	0	0	0	0	0	0	0	0	0	0		0
RTK3	PI3K-activating (IGF1R)	species	0		0	0	0	0	0	0	0	0	0	0	0	0	0		0
S6	S6/RSK/4EBP1/MTOR	species	0.95		0	0	0	0	0	0	0	0	0	0	0	0	0		0
TD1	time delay: S6-growth	species	1		0.00848568	0.00885259	0.0167704	0.0210131	0.0189473	0.024984	0.0233787	0.020486	0.0227215	0.0219489	0.0231032	0.0241236	0.0249493		0.0199819
AKTb	AKT_min	param	0		0.0363548	0.0785296	0.346715	0.706417	0.446127	0.608347	1.03125	0.816577	0.710388	0.629686	0.730926	0.656608	0.69976		0.576745
AKTt	AKT_max	param	1		0.0649152	0.0210358	0.322887	0.788698	0.503781	0.172016	0.249221	0.176617	0.901821	0.724728	0.939344	0.244509	0.201159		0.408518
BRAFb	BRAF_min	param	0.9		0.0302825	0.06575	0.0928715	0.13396	0.0877037	0.255884	0.193312	0.195349	0.0249959	0.0804484	0.0382726	0.0268684	0.168525		0.107248
BRAFt	BRAF_max	param	1		0.0244869	0.00938012	0.0602699	0.0806753	0.062343	0.044872	0.0564484	0.054319	0.0158416	0.0544019	0.0281389	0.0113762	0.0366312		0.0414757
CRAFb	CRAF_min	param	0		0.0388297	0.0742401	2.68793	0.144762	0.101947	5.48474	0.232449	0.23307	0.25115	0.923839	0.0408118	0.171066	1.18798		0.890216
CRAFt	CRAF_max	param	1		0.0139622	0.00419098	0.757656	0.0886237	0.0518621	0.330663	0.0195212	0.0154128	0.177832	0.412896	0.0313717	0.0254057	0.0791219		0.154501
dmax	death rate	param	0.521739		-0.422993	-0.427865	-0.473938	-0.514786	-0.493988	-0.524677	-0.531655	-0.512159	-0.530572	-0.517482	-0.533088	-0.544119	-0.537587		-0.504993
ERKb	ERK_min	param	0		0.125257	0.187233	2.71285	8.53255	0.525351	8.70701	12.7915	0.861614	11.7379	1.39383	2.24079	15.6878	1.77498		5.17528
ERKt	ERK_max	param	1		0.571616	0.664862	0.86849	0.595369	1.03794	0.780546	0.583323	1.35778	0.1929	0.729606	0.198712	0.0834739	0.536761		0.630875
F1	EGFRi Bioavailable Fraction	param	1		0	0	0	0	0	0	0	0	0	0	0	0	0		0
F2	BRAFi Bioavailable Fraction	param	1		0	0	-0.173773	0	0	-0.454818	0	0	-0.0481097	-0.158592	0	-0.0640873	-0.286432		-0.0912163
F3	MEKi Bioavailable Fraction	param	1		0	0	0	-0.324665	0	0	-0.330199	0	-0.131397	0	-0.129334	-0.0654062	0		-0.0754617
F4	ERKi Bioavailable Fraction	param	1		0	0	0	0	-0.325812	0	0	-0.38995	0	-0.198595	-0.0498979	0	-0.126957		-0.0839394
F5	AKTi Bioavailable Fraction	param	1		0	0	0	0	0	0	0	0	0	0	0	0	0		0
G13	Gain_RTK1(FB3~ERK)	param	1		-0.00825278	-4.3487e-06	-0.142386	-0.0296809	-0.0318808	-0.000142387	-2.73974e-05	-9.24969e-05	-0.014342	-0.0553375	-0.0115497	-6.01642e-05	-1.05518e-05		-0.0225975
G14	Gain_RTK1(FB4~AKT)	param	0		-0.0111299	-6.81353e-05	-0.358453	-0.140738	-0.0877023	-0.000523527	-0.00024295	-0.000230459	-0.155431	-0.238312	-0.121282	0.000136758	-0.000118362		-0.0856996
G23	Gain_RTK2(FB3~ERK)	param	0		-0.000284392	-0.00131598	-0.00720605	-0.00163658	-0.00180136	-0.0118918	-0.00249694	-0.00459349	-0.00084023	-0.00280819	-0.000653807	-0.000868543	-0.00263271		-0.00300232
G24	Gain_RTK2(FB4~AKT)	param	0		-0.000859988	-0.00485134	-0.0377199	-0.0144221	-0.00945866	-0.12172	-0.0428419	-0.0357129	-0.0151121	-0.0261495	-0.0114954	-0.035215	-0.0554528		-0.0316163
G33	Gain_RTK3(FB3~ERK)	param	0		0	0	0	0	0	0	0	0	0	0	0	0	0		0
G34	Gain_RTK3(FB4~AKT)	param	0		0	0	0	0	0	0	0	0	0	0	0	0	0		0
Gspry	Gain_SPRY (FB2: ERK-RAS)	param	1		-0.00314326	-0.000942707	-0.083495	-0.0312493	-0.0283197	-0.0175936	-0.012302	-0.0131431	-0.0591866	-0.0625278	-0.036445	-0.011042	-0.0112811		-0.0285132
Gdusp	Gain_DUSP (FB1: ERK-ERK)	param	1		-0.118183	-0.132819	-0.0484877	-0.0184676	-0.0589875	-0.0313578	-0.014941	-0.0682028	-0.00381699	-0.030336	-0.00244591	-0.00261062	-0.0228295		-0.0425758
k1	RTK1 -> RAS	param	1.08503		-0.0290328	-0.0226441	-0.846207	-0.342737	-0.234804	-0.394302	-0.179919	-0.16178	-0.356079	-0.520886	-0.293145	-0.129366	-0.198832		-0.285364
k2	RAS ->BRAF	param	1.05027		0	0	0	0	0	0	0	0	0	0	0	0	0		0
k3	CRAF+BRAF -> MEK	param	1.77097		-0.022539	-0.0542934	-0.819703	-0.119619	-0.104886	-0.750931	-0.153526	-0.213838	-0.127188	-0.408296	-0.0303546	-0.0435423	-0.307111		-0.242756
k4	MEK ->ERK	param	0.91704		0.0317391	0.0180512	-0.5086	-0.678423	-0.0391094	-0.48378	-0.617113	-0.107283	-0.266539	-0.221149	-0.186577	-0.0994352	-0.182609		-0.256987
k5	RAS ->CRAF	param	1.59415		-0.00653248	-0.0036402	-0.467325	-0.0194534	-0.0149551	-0.206246	-0.0122803	-0.0127777	-0.0291434	-0.15741	-0.00522796	-0.00662334	-0.0539894		-0.076585
k6	ERK+AKT -> S6	param	2.47149		-0.432535	-0.461198	-0.616011	-0.661948	-0.678517	-0.471037	-0.446652	-0.688974	-0.595681	-0.725502	-0.613801	-0.198948	-0.417319		-0.539086
k7	RAS -> PI3K	param	1		-0.0201037	-0.023837	-0.228606	-0.399934	-0.282166	-0.196678	-0.235973	-0.210691	-0.364098	-0.358901	-0.374238	-0.163671	-0.192766		-0.234743
k8	PI3K ->AKT	param	1		-0.000522301	-0.0139839	-0.098102	-0.135712	-0.0983647	-0.11635	-0.131701	-0.12715	-0.0935558	-0.118305	-0.0936755	-0.0772344	-0.110036		-0.0934378
ka1	EGFRi absorption	param	1		0	0	0	0	0	0	0	0	0	0	0	0	0		0
ka2	BRAFi absorption	param	4.5		0	0	0.0411958	0	0	0.114747	0	0	0.0120284	0.0383547	0	0.0167456	0.0724655		0.0227336
ka3	MEKi absorption	param	33		0	0	0	0.00602886	0	0	0.00699796	0	0.0032064	0	0.00445745	0.00313107	0		0.00183244
ka4	ERKi absorption	param	35		0	0	0	0	0.486682	0	0	0.633658	0	0.369714	0.0895085	0	0.291786		0.14395
ka5	AKTi absorption	param	1		0	0	0	0	0	0	0	0	0	0	0	0	0		0
ke1	EGFRi clearance	param	0.148532		0	-0.000724258	0	0	0	0.000806219	0.000814914	0.000794592	0	0	0	0.000505131	0.000670197		0.000220523
ke2	BRAFi clearance	param	0.282456		0	0	0.446523	0	0	1.43659	0	0	0.180333	0.488456	0	0.22736	1.00918		0.291419
ke3	MEKi clearance	param	0.630137		0	0	0	0.224956	0	0	0.235245	0	0.101518	0	0.10468	0.0584216	0		0.0557554
ke4	ERKi clearance	param	0.882162		0	0	0	0	0.167211	0	0	0.201569	0	0.0991733	0.0250267	0	0.0625967		0.0427367
ke5	AKTi clearance	param	1		0	0	0	0	0	0	0	0	0	0	0	0	0		0
kFB1	ERK -> ERK feedback (DUSP)	param	1.68477		0.0109996	0.0119905	0.0217348	0.0118703	0.0282565	0.0199488	0.00949245	0.0356844	0.00196884	0.0154242	0.00180461	0.000667034	0.0117865		0.0139714
kFB2	ERK -> RAS feedback (SPRY)	param	1.36911		0.00141631	0.000502399	0.0251153	0.00667887	0.00594089	0.00663092	0.00222668	0.00253627	0.009976	0.0139579	0.00702916	0.00223969	0.002269		0.00665534
kFB3	ERK ->RTK feedback	param	1.96967		0.000851478	1.21467e-05	0.033007	0.0118858	0.00758079	3.34632e-05	2.19278e-05	4.64102e-05	0.00665667	0.0223357	0.00447925	3.4597e-05	-6.68301e-06		0.00668758
kFB4	AKT ->RTK feedback (FOXO)	param	2		0	0	0	0	0	0	0	0	0	0	0	0	0		0
kg	TD1 -> umax (growth reg)	param	0.64127		-0.0982497	-0.122879	-0.423791	-0.602608	-0.556225	-0.55343	-0.452579	-0.636402	-0.547458	-0.635777	-0.566671	-0.240852	-0.464352		-0.453944
ki1	EGFRi -|RTK1	param	1		0	-0.00247161	0	0	0	-0.00981524	-0.0102207	-0.009833	0	0	0	-0.00573508	-0.0080564		-0.00354862
ki2	RAFi -|BRAF	param	1.66462		0	0	-0.190404	0	0	-0.258278	0	0	-0.0185939	-0.0955428	0	-0.00597633	-0.0912734		-0.0507745
ki3	MEKi -|MEK	param	0.807078		0	0	0	-0.71746	0	0	-0.600648	0	-0.196352	0	-0.184484	-0.0730161	0		-0.136305
ki4	ERKi -|ERK	param	0.388892		0	0	0	0	-0.410729	0	0	-0.469274	0	-0.179905	-0.0543549	0	-0.0608657		-0.0903945
ki5	AKTi -|AKT	param	1		0	0	0	0	0	0	0	0	0	0	0	0	0		0
MEKb	MEK_min	param	0		0.0901729	0.162208	5.02392	0.75272	0.397451	17.0998	1.10244	0.82809	1.40484	2.71535	0.208945	1.58864	5.2121		2.81436
MEKt	MEK_max	param	1		0.106754	0.14438	0.556592	0.531825	0.296061	0.50662	0.51301	0.441579	0.16987	0.381272	0.165371	0.0785213	0.286554		0.321416
p1	EGFRi Partition Coeff	param	1		0	-0.00048925	0	0	0	-0.00188085	-0.00185334	-0.0018066	0	0	0	-0.00110807	-0.00148184		-0.000663073
p2	BRAFi Partition Coeff	param	1		0	0	-0.173772	0	0	-0.454818	0	0	-0.0481094	-0.158592	0	-0.0640729	-0.286432		-0.0912151
p3	MEKi Partition Coeff	param	1		0	0	0	-0.324668	0	0	-0.330199	0	-0.131372	0	-0.12934	-0.0653988	0		-0.0754598
p4	ERKi Partition Coeff	param	1		0	0	0	0	-0.325817	0	0	-0.389908	0	-0.19855	-0.0498992	0	-0.126959		-0.0839332
p5	AKTi Partition Coeff	param	1		0	0	0	0	0	0	0	0	0	0	0	0	0		0
PI3Kb	PI3K_min	param	0		0.0464901	0.181523	0.6202	1.27752	0.745181	1.82787	3.0865	2.08146	1.30667	1.13948	1.33588	2.37176	2.32479		1.41118
PI3Kt	PI3K_max	param	1		0.024743	0.0120409	0.1567	0.346591	0.226292	0.103946	0.133757	0.10371	0.375339	0.320171	0.389027	0.119488	0.112817		0.186509
q2	MEKi blood-V3 rate	param	210		0	0	0	-0.000541863	0	0	-0.000526483	0	-0.00030864	0	-0.000341823	-0.000357324	0		-0.000159703
r1	ERK -> ERK feedback rate(DUSP)	param	2.84051		0.000504713	0.00105067	0.00175976	0.00100487	0.00206638	0.00170504	0.00064695	0.00224406	0.000232401	0.00106999	0.000291562	-2.27321e-05	0.000921518		0.00103655
r2	ERK -> RAS feedback rate (SPRY)	param	1.17977		0.000483967	2.81411e-06	0.0014173	0.000748515	0.000449677	0.000500102	0.000265866	0.000183667	0.00128039	0.00129743	0.000944096	0.000488201	0.000260212		0.000640172
r3	ERK ->RTK feedback rate	param	1.27202		5.59079e-05	-3.55106e-05	0.00719123	0.00332002	0.00171651	-2.46363e-05	3.88648e-06	2.28763e-05	0.00334188	0.00507628	0.00265506	6.25976e-06	1.54964e-05		0.00179579
r4	AKT ->RTK feedback rate (FOXO)	param	1		-3.46283e-05	0.000364604	2.28138e-07	2.80714e-09	6.20585e-06	-5.83283e-08	-1.4909e-08	-1.88357e-08	1.11725e-06	-3.3339e-06	-3.05097e-09	-1.08025e-07	-3.65138e-08		2.5689e-05
r5	S6 - TD1 - Growth Delay rate	param	1.84062		-0.0048548	-0.00487615	-0.0349821	-0.0205931	-0.0372076	-0.0975178	-0.0263899	-0.0505133	-0.0259429	-0.0451387	-0.025988	-0.0476077	-0.0683599		-0.0376902
RASb	RAS_min	param	0		0.146372	0.397021	4.73233	2.70861	1.40581	14.9707	6.71944	3.87432	3.4169	4.05816	2.59103	6.89638	9.27446		4.70704
RASt	RAS_max	param	1		0.0322847	0.0143365	0.968745	0.300299	0.196027	0.335452	0.117216	0.098085	0.363837	0.549446	0.274595	0.101708	0.149384		0.26934
RTK1b	RTK1_min (EGFR)	param	0		0.00543962	6.32057e-06	0.12774	0.0214082	0.0230723	6.16246e-05	2.31517e-05	6.3902e-05	0.0100653	0.0395223	0.0081464	5.69429e-05	-2.77639e-05		0.0181214
RTK1t	RTK1_max (EGFR)	param	0.672377		0.0118004	0.000290087	0.421371	0.163375	0.104741	0.00117171	0.00112979	0.00109174	0.198656	0.284568	0.147412	0.000438018	0.00110586		0.102858
RTK2b	RTK2_min (MAPK-activating)	param	0		0	1.94574e-13	2.17472e-13	2.07658e-13	-1.6777e-12	8.80247e-12	-1.70331e-12	-8.86579e-13	5.68809e-14	-1.87641e-14	1.86402e-14	7.15798e-13	-9.23571e-13		3.8489e-13
RTK2t	RTK2_max (MAPK-activating)	param	0		0.00150789	0.0057872	0.0408699	0.0153425	0.0100629	0.161797	0.0549191	0.0467088	0.0160076	0.0277203	0.0121557	0.0444437	0.0704032		0.0390559
RTK3b	RTK3_min (PI3K-activating)	param	0		0	0	0	0	0	0	0	0	0	0	0	0	0		0
RTK3t	RTK3_max (PI3K-activating)	param	0		0.078168	0.305209	1.06141	2.35569	1.27674	3.73821	5.97834	3.57102	2.64919	2.17865	2.70816	5.54416	5.09828		2.81102
S6b	S6_min	param	0		2.13456	2.43155	6.90782	15.2675	8.91218	13.1795	18.9183	10.8062	17.4574	12.1699	17.4622	21.9055	17.1656		12.6706
S6t	S6_max	param	1		1.16821	1.20361	1.18673	0.739415	1.15455	0.725299	0.393684	0.992004	0.540218	0.913789	0.539722	0.187174	0.444523		0.783763
tau1	RTK1 -> RAS	param	4.75359		-0.0128334	-0.00582938	-0.413443	-0.165838	-0.105573	-0.138773	-0.0528892	-0.0454858	-0.176895	-0.27285	-0.139287	-0.0402707	-0.0641406		-0.125701
tau2	RAS ->BRAF	param	3.8879		0	0	0	0	0	0	0	0	0	0	0	0	0		0
tau3	CRAF+BRAF -> MEK	param	1.11891		-0.054436	-0.0831207	-0.462025	-0.201248	-0.146314	-0.378617	-0.209079	-0.2352	-0.100506	-0.282751	-0.0633382	-0.0407242	-0.201919		-0.189175
tau4	MEK ->ERK	param	0.106914		-0.0583475	-0.0791645	-0.262776	-0.217591	-0.14672	-0.225028	-0.203228	-0.212449	-0.070048	-0.174385	-0.0691198	-0.0329381	-0.128313		-0.144624
tau5	RAS ->CRAF	param	0.150958		-0.00730514	-0.00210562	-0.340301	-0.0301707	-0.0194222	-0.0900638	-0.00748372	-0.00707663	-0.0525719	-0.144095	-0.0104257	-0.00782957	-0.0236923		-0.0571187
tau6	ERK+AKT -> S6	param	0.181917		-0.332453	-0.365511	-0.59205	-0.563192	-0.691499	-0.410966	-0.331493	-0.663785	-0.429086	-0.613258	-0.443915	-0.139258	-0.307778		-0.452634
tau7	RAS -> PI3K	param	0.25		-0.0076109	-0.00434156	-0.0528755	-0.108588	-0.0731811	-0.0356422	-0.0448369	-0.0366722	-0.112396	-0.100793	-0.11621	-0.0367305	-0.0379242		-0.0590617
tau8	PI3K ->AKT	param	0.25		-0.0118436	-0.00541486	-0.0727881	-0.15865	-0.105954	-0.0431513	-0.0594527	-0.0462952	-0.168958	-0.145766	-0.175063	-0.0518745	-0.0484721		-0.0841294
tauFB1	ERK -> ERK feedback (DUSP)	param	6.1513		0.033436	0.0382331	0.0167119	0.00312165	0.0162277	0.0101393	0.00232173	0.0185788	0.000418384	0.00749096	0.000424588	-2.17176e-05	0.00517161		0.0117118
tauFB2	ERK -> RAS feedback (SPRY)	param	4.61051		0.00108494	0.000239336	0.00945862	0.00198851	0.00194424	0.00151278	0.0007179	0.000773046	0.00261457	0.00396393	0.00175028	0.000698636	0.000531361		0.00209832
tauFB3	ERK ->RTK feedback	param	4.64443		0.00160159	1.67206e-06	0.039828	0.00776569	0.00881631	-7.07843e-06	8.42811e-06	2.34481e-05	0.00333704	0.0134902	0.00251649	2.79234e-05	-4.97982e-05		0.00595077
tauFB4	AKT ->RTK feedback (FOXO)	param	0.1		0	0	0	0	0	0	0	0	0	0	0	0	0		0
taug	TD1 -> umax (growth reg)	param	0.438086		-0.529925	-0.542589	-0.519911	-0.316931	-0.492819	-0.317586	-0.177624	-0.424855	-0.234162	-0.388423	-0.23383	-0.0922416	-0.19972		-0.343894
taui1	EGFRi -|RTK1 (mg/L)	param	0.0304		0	0.000270408	0	0	0	0.000965767	0.000975884	0.000953121	0	0	0	0.000596487	0.000862367		0.000355695
taui2	RAFi -|BRAF (mg/L0	param	0.0145166		0	0	0.0848402	0	0	0.227848	0	0	0.0248222	0.0774349	0	0.0340727	0.146123		0.0457801
taui3	MEKi -|MEK (mg/L)	param	0.000175582		0	0	0	0.169209	0	0	0.176494	0	0.0702255	0	0.0671839	0.0309742	0		0.0395451
taui4	ERKi -|ERK (mg/L)	param	0.0142188		0	0	0	0	0.158449	0	0	0.19121	0	0.095495	0.0241744	0	0.0602664		0.0407381
taui5	AKTi -|AKT (mg/L)	param	1		0	0	0	0	0	0	0	0	0	0	0	0	0		0
umax	max cell prolif (TD1 regulated)	param	2.72182		1.63966	1.63287	1.32852	0.751522	1.17162	0.748578	0.465141	0.975245	0.5518	0.861493	0.538166	0.265743	0.455931		0.875868
V1	EGFRi Vdist	param	4.5		0	0.000270408	0	0	0	0.000965767	0.000975884	0.000953121	0	0	0	0.000596487	0.000862367		0.000355695
V2	BRAFi Vdist	param	114		0	0	0.0848402	0	0	0.227848	0	0	0.0248222	0.0774349	0	0.0340727	0.146123		0.0457801
V3	MEKi Vdist	param	487		0	0	0	0.168917	0	0	0.176174	0	0.0702261	0	0.0671651	0.03127	0		0.0395194
V3b	MEKi Vdist_comp3	param	295		0	0	0	0.000731129	0	0	0.0007638	0	0.00031409	0	0.000356045	0.000219424	0		0.000183422
V4	ERKi Vdist	param	171		0	0	0	0	0.158449	0	0	0.19121	0	0.095495	0.0241744	0	0.0602664		0.0407381
V5	AKTi Vdist	param	1		0	0	0	0	0	0	0	0	0	0	0	0	0		0
Vmax	Max Cell Number	param	12		0.214728	0.203886	0.102104	0.0203074	0.0682034	0.0181425	-0.00450906	0.0389105	0.000881075	0.0278885	-0.000786812	-0.0171775	-0.00457234		0.0513851
wOR	wERK for ERK+AKT -> S6	param	1		0.112969	0.587887	-1.79457	-3.79744	-3.06688	-0.284629	-1.08544	-0.221482	-3.01078	-3.32761	-3.08041	-0.861258	-0.627396		-1.57362
wRAS	wRAS for RTK3 + RAS ->PI3K	param	1		0.0152819	0.00934609	0.111651	0.232072	0.153272	0.0837346	0.0996573	0.0809489	0.243097	0.215872	0.251247	0.0837773	0.086514		0.12819

## Sheet: S9 popPK Parameters
VEMU	THETA		OMEGA	CL	KA	V
CL (L/d)	32.2		CL	0.109	0	0.106
KA (1/d)	4.48		KA	0	1.02	0
V (L)	114		V	0.106	0	0.457
COBI	THETA		OMEGA	CL	KA	Q	V2	V3
CL (L/d)	327		CL	0.35	0	0	0.264	0.18
KA (1/d)	33.7		KA	0	2.81	0	0	0
Q (L/d)	252		Q	0	0	0.517	0	0
V2 (L)	487		V2	0.264	0	0	0.26	0.0625
V3 (L)	335		V3	0.18	0	0	0.0625	0.557
GDC-0994	THETA		OMEGA	CL	KA	V
CL (L/h)	161		CL	0.182	0	0
KA (1/h)	35		KA	0	3	0
V (L)	171		V2	0	0	0.149
CETUX	THETA		OMEGA	CL	V	*PK Variability not quantified in BLA filing
CL (L/h)	0.67		CL	0	0
V (L)	4.5		V	0	0

[truncated: 3 more sheets: S10 VPOP Parameters & PW, S11 ORR SImulations, Sheet2]
