# Supplementary material for: Clinical responses to ERK inhibition in BRAFV600E-mutant colorectal cancer predicted using a computational model
Source: NPJ Syst Biol Appl. 2017 Jun 2;3:14. doi: 10.1038/s41540-017-0016-1 (PMC5460205; doi:10.1038/s41540-017-0016-1)
Supplement: Supplementary file 9 — MAPK_model.sbioproj [file 41540_2017_16_MOESM9_ESM.xml]

<?xml version="1.0" encoding="UTF-8"?>
<sbml level="2" version="4" xmlns="http://www.sbml.org/sbml/level2/version4">
  <annotation>
    <SimBiology xmlns="http://www.mathworks.com">
      <Version Major="5" Minor="3" Point="0"/>
    </SimBiology>
  </annotation>
  <model id="mwb25153a0_72ce_459a_93df_7225ad1d135e" name="MAPK">
    <listOfUnitDefinitions>
      <unitDefinition id="MWBUILTINUNIT_liter" name="liter">
        <listOfUnits>
          <unit kind="metre" exponent="3"/>
          <unit kind="dimensionless" multiplier="0.001"/>
        </listOfUnits>
      </unitDefinition>
      <unitDefinition id="MWDERIVEDUNIT_1__hour" name="1/hour">
        <listOfUnits>
          <unit kind="second" exponent="-1"/>
          <unit kind="dimensionless" multiplier="0.000277777777777778"/>
        </listOfUnits>
      </unitDefinition>
      <unitDefinition id="MWDERIVEDUNIT_mole__hour" name="mole/hour">
        <listOfUnits>
          <unit kind="mole"/>
          <unit kind="second" exponent="-1"/>
          <unit kind="dimensionless" multiplier="0.000277777777777778"/>
        </listOfUnits>
      </unitDefinition>
    </listOfUnitDefinitions>
    <listOfCompartments>
      <compartment id="mwb420a0bd_3bff_444e_b114_36197a0c94f1" name="CELL" size="1" units="MWBUILTINUNIT_liter">
        <annotation>
          <SimBiology xmlns="http://www.mathworks.com">
            <Unit/>
          </SimBiology>
        </annotation>
      </compartment>
    </listOfCompartments>
    <listOfSpecies>
      <species id="mw502417ed_1cde_478e_8ff0_2d9675a8413d" name="RTK1" compartment="mwb420a0bd_3bff_444e_b114_36197a0c94f1" initialAmount="1" substanceUnits="mole" hasOnlySubstanceUnits="true"/>
      <species id="mw2da5ed78_1a26_4c8c_8c1f_c1e9b566cc85" name="RAS" compartment="mwb420a0bd_3bff_444e_b114_36197a0c94f1" initialAmount="1" substanceUnits="mole" hasOnlySubstanceUnits="true"/>
      <species id="mw66c9deb6_fc22_4f2a_b8ec_6c46e6f6c8a0" name="BRAF" compartment="mwb420a0bd_3bff_444e_b114_36197a0c94f1" initialAmount="1" substanceUnits="mole" hasOnlySubstanceUnits="true"/>
      <species id="mw37dfd1ef_d1ea_4755_b25f_007a56c2db3f" name="MEK" compartment="mwb420a0bd_3bff_444e_b114_36197a0c94f1" initialAmount="1" substanceUnits="mole" hasOnlySubstanceUnits="true"/>
      <species id="mw604aa2fa_09dc_4109_ac8a_a7f6d25a3591" name="ERK" compartment="mwb420a0bd_3bff_444e_b114_36197a0c94f1" initialAmount="1" substanceUnits="mole" hasOnlySubstanceUnits="true"/>
      <species id="mw095df8e4_5772_427b_b1c4_9e2600188f46" name="S6" compartment="mwb420a0bd_3bff_444e_b114_36197a0c94f1" initialAmount="1" substanceUnits="mole" hasOnlySubstanceUnits="true"/>
      <species id="mwb3ef1b2a_f7e3_4d76_9a19_eaffdcb24663" name="TD1" compartment="mwb420a0bd_3bff_444e_b114_36197a0c94f1" initialAmount="0" substanceUnits="mole" hasOnlySubstanceUnits="true"/>
      <species id="mw1e39a78e_0395_4647_8689_9516ab601706" name="CELLS" compartment="mwb420a0bd_3bff_444e_b114_36197a0c94f1" initialAmount="1" substanceUnits="mole" hasOnlySubstanceUnits="true"/>
      <species id="mw948ba345_17dc_4ff8_bed2_f1964b7b66bd" name="FB1" compartment="mwb420a0bd_3bff_444e_b114_36197a0c94f1" initialAmount="0" substanceUnits="mole" hasOnlySubstanceUnits="true"/>
      <species id="mwdfb28e00_0df1_4955_ac20_8fcbf504e446" name="FB2" compartment="mwb420a0bd_3bff_444e_b114_36197a0c94f1" initialAmount="0" substanceUnits="mole" hasOnlySubstanceUnits="true"/>
      <species id="mw6fd83189_2689_4c8e_b4df_cbe0212fe47a" name="FB3" compartment="mwb420a0bd_3bff_444e_b114_36197a0c94f1" initialAmount="0" substanceUnits="mole" hasOnlySubstanceUnits="true"/>
      <species id="mw7c41207a_8160_4a5a_b23c_9b82f2a493fd" name="RTK1i" compartment="mwb420a0bd_3bff_444e_b114_36197a0c94f1" initialConcentration="0" substanceUnits="mole">
        <annotation>
          <SimBiology xmlns="http://www.mathworks.com">
            <Unit Numerator="mole" Denominator="liter"/>
          </SimBiology>
        </annotation>
      </species>
      <species id="mwebeec69d_1d4b_4443_8bab_90005afd78b5" name="MEKi" compartment="mwb420a0bd_3bff_444e_b114_36197a0c94f1" initialAmount="0" substanceUnits="mole" hasOnlySubstanceUnits="true"/>
      <species id="mwdd3891d7_6d12_4628_be0c_eb24588bc8f5" name="ERKi" compartment="mwb420a0bd_3bff_444e_b114_36197a0c94f1" initialAmount="0" substanceUnits="mole" hasOnlySubstanceUnits="true"/>
      <species id="mw1d1d9ba6_17a0_4dcd_a6e3_6925880bb682" name="PI3K" compartment="mwb420a0bd_3bff_444e_b114_36197a0c94f1" initialAmount="1" substanceUnits="mole" hasOnlySubstanceUnits="true"/>
      <species id="mwe32e87d3_1a1b_4c27_ae53_e7fcd7feca89" name="AKT" compartment="mwb420a0bd_3bff_444e_b114_36197a0c94f1" initialAmount="1" substanceUnits="mole" hasOnlySubstanceUnits="true"/>
      <species id="mw37de3765_5ae8_436c_87d3_7ad03dce4862" name="RAFi" compartment="mwb420a0bd_3bff_444e_b114_36197a0c94f1" initialAmount="0" substanceUnits="mole" hasOnlySubstanceUnits="true"/>
      <species id="mw8c9be42f_2255_4819_8b23_764f4ab850b8" name="CRAF" compartment="mwb420a0bd_3bff_444e_b114_36197a0c94f1" initialAmount="1" substanceUnits="mole" hasOnlySubstanceUnits="true"/>
      <species id="mw7d93fe69_bbb0_498b_b150_b54175ccea66" name="RTK2" compartment="mwb420a0bd_3bff_444e_b114_36197a0c94f1" initialAmount="1" substanceUnits="mole" hasOnlySubstanceUnits="true"/>
      <species id="mw55941393_6306_447d_93ec_0be1530bbc63" name="RTK3" compartment="mwb420a0bd_3bff_444e_b114_36197a0c94f1" initialAmount="1" substanceUnits="mole" hasOnlySubstanceUnits="true"/>
      <species id="mwf4217f69_2f80_4b54_bfec_a9bd47e608c2" name="FB4" compartment="mwb420a0bd_3bff_444e_b114_36197a0c94f1" initialAmount="0" substanceUnits="mole" hasOnlySubstanceUnits="true"/>
      <species id="mw51f53fe4_e678_4efd_a646_11c47f6dd332" name="AKTi" compartment="mwb420a0bd_3bff_444e_b114_36197a0c94f1" initialAmount="0" substanceUnits="mole" hasOnlySubstanceUnits="true"/>
      <species id="mw6fb7ae74_70ba_4177_a88f_92813e872673" name="RTK1i_blood" compartment="mwb420a0bd_3bff_444e_b114_36197a0c94f1" initialAmount="0" substanceUnits="mole" hasOnlySubstanceUnits="true"/>
      <species id="mw6279c9f5_4114_4700_b823_8502aa8f9d85" name="RAFi_gut" compartment="mwb420a0bd_3bff_444e_b114_36197a0c94f1" initialAmount="0" substanceUnits="mole" hasOnlySubstanceUnits="true"/>
      <species id="mwac402875_2632_4d37_a9e4_5fc8e037b3ed" name="RAFi_blood" compartment="mwb420a0bd_3bff_444e_b114_36197a0c94f1" initialAmount="0" substanceUnits="mole" hasOnlySubstanceUnits="true"/>
      <species id="mw835cbd00_12d0_4500_ba92_ac209e9667ed" name="MEKi_gut" compartment="mwb420a0bd_3bff_444e_b114_36197a0c94f1" initialAmount="0" substanceUnits="mole" hasOnlySubstanceUnits="true"/>
      <species id="mw80123eae_1bbe_4f4a_b9be_5f29b739f812" name="MEKi_blood" compartment="mwb420a0bd_3bff_444e_b114_36197a0c94f1" initialAmount="0" substanceUnits="mole" hasOnlySubstanceUnits="true"/>
      <species id="mw278c876a_a101_48f7_b06b_16c9d87ac46e" name="ERKi_gut" compartment="mwb420a0bd_3bff_444e_b114_36197a0c94f1" initialAmount="0" substanceUnits="mole" hasOnlySubstanceUnits="true"/>
      <species id="mw15012fbc_89c9_48e3_b11c_25cacacd8074" name="ERKi_blood" compartment="mwb420a0bd_3bff_444e_b114_36197a0c94f1" initialAmount="0" substanceUnits="mole" hasOnlySubstanceUnits="true"/>
      <species id="mwd955f729_2c5a_4acc_9fdd_0f2d68782724" name="AKTi_gut" compartment="mwb420a0bd_3bff_444e_b114_36197a0c94f1" initialAmount="0" substanceUnits="mole" hasOnlySubstanceUnits="true"/>
      <species id="mw64fed65c_b215_4168_b99b_ed4a790eae87" name="AKTi_blood" compartment="mwb420a0bd_3bff_444e_b114_36197a0c94f1" initialAmount="0" substanceUnits="mole" hasOnlySubstanceUnits="true"/>
      <species id="mw86d3bb7e_dedb_481b_a892_37ebf2847008" name="MEKi_V3" compartment="mwb420a0bd_3bff_444e_b114_36197a0c94f1" initialAmount="0" substanceUnits="mole" hasOnlySubstanceUnits="true"/>
      <species id="mwbd5c09c1_d172_4f0b_b884_a3d38bfcc927" name="RTK1i_gut" compartment="mwb420a0bd_3bff_444e_b114_36197a0c94f1" initialAmount="0" substanceUnits="mole" hasOnlySubstanceUnits="true"/>
      <species id="mw21441933_71c3_47b3_b631_f6fd0854b156" name="RTK1i_C" compartment="mwb420a0bd_3bff_444e_b114_36197a0c94f1" initialAmount="0" substanceUnits="mole" hasOnlySubstanceUnits="true"/>
      <species id="mw8e45c329_4ea5_43f6_a4de_154c800c1dd8" name="RAFi_C" compartment="mwb420a0bd_3bff_444e_b114_36197a0c94f1" initialAmount="0" substanceUnits="mole" hasOnlySubstanceUnits="true"/>
      <species id="mw9af72c0f_19af_406f_b9f3_e170c6a567c8" name="MEKi_C" compartment="mwb420a0bd_3bff_444e_b114_36197a0c94f1" initialAmount="0" substanceUnits="mole" hasOnlySubstanceUnits="true"/>
      <species id="mw1a545373_b688_4dcc_b28d_0267a566045e" name="ERKi_C" compartment="mwb420a0bd_3bff_444e_b114_36197a0c94f1" initialAmount="0" substanceUnits="mole" hasOnlySubstanceUnits="true"/>
      <species id="mw4f6f6c71_fe2c_4094_b1ad_034d2488b1cf" name="AKTi_C" compartment="mwb420a0bd_3bff_444e_b114_36197a0c94f1" initialAmount="0" substanceUnits="mole" hasOnlySubstanceUnits="true"/>
    </listOfSpecies>
    <listOfParameters>
      <parameter id="mwaa8d81e9_b539_4860_b4c4_9281fe781c33" name="RASb" value="0" units="mole"/>
      <parameter id="mwb9ca27a4_e853_40d3_95ec_ea4157a99280" name="RASt" value="1" units="mole"/>
      <parameter id="mwf08ddaed_eb61_4302_9e6e_b3c32912f569" name="k1" value="1"/>
      <parameter id="mw427858bb_bb42_4b58_95fc_f8f9ffca753f" name="tau1" value="1" units="mole"/>
      <parameter id="mwc27b79f2_47b2_4115_9be0_c1eafb2801aa" name="k3" value="1"/>
      <parameter id="mwcee396cd_c1ca_4ebd_a724_c9e4c89d3de7" name="tau3" value="1" units="mole"/>
      <parameter id="mw84eb6fad_22de_411a_bfdf_b16363cbc7fe" name="MEKt" value="1" units="mole"/>
      <parameter id="mw74fcaa27_3d28_429f_9ecf_5e885323b079" name="MEKb" value="0" units="mole"/>
      <parameter id="mw34a86a6d_c094_4fd4_9a4c_3f376e0b64cf" name="k2" value="1"/>
      <parameter id="mwa06f8faa_7a34_49a9_b468_50700828fe21" name="tau2" value="1" units="mole"/>
      <parameter id="mw372c19e9_a580_4688_9174_2934bf88c250" name="ERKb" value="0" units="mole"/>
      <parameter id="mwb3f1567a_c91c_4841_acde_17afbca51920" name="ERKt" value="1" units="mole"/>
      <parameter id="mwcd4bf1e8_266d_4849_9a2c_4f804cf48a2c" name="k4" value="1"/>
      <parameter id="mwcfe5ee8c_7e37_4355_a1e5_32d869c4f266" name="kFB1" value="1" units="MWDERIVEDUNIT_1__hour"/>
      <parameter id="mw348828e1_b6e9_4d5c_92a4_ffb111ca03fb" name="tauFB1" value="1" units="mole"/>
      <parameter id="mw77727243_b057_4cf4_ab53_fc85207cefea" name="tau4" value="1" units="mole"/>
      <parameter id="mwf2925fe7_d7fd_4ba5_89ad_9bf448f0158c" name="S6b" value="0" units="mole"/>
      <parameter id="mw537109cd_4b80_47ef_8daf_8d2c8cad18ea" name="S6t" value="1" units="mole"/>
      <parameter id="mw6702c7a8_448f_4828_b149_73c00ccb2007" name="k6" value="1"/>
      <parameter id="mw4dc11315_0ee2_4b23_a0e8_ee985cafd0a8" name="tau6" value="1" units="mole"/>
      <parameter id="mw068ac442_5ffb_4f83_a53a_a66b3ec28ab2" name="k5" value="1"/>
      <parameter id="mwbff44463_ff34_4f83_9b69_7082c73e9f92" name="tau5" value="1" units="mole"/>
      <parameter id="mwf362275e_d486_4de7_84c5_f39989e0f074" name="Vmax" value="10" units="mole"/>
      <parameter id="mwc265df3b_496b_4e64_be6b_430e0de9cac7" name="dmax" value="0" units="MWDERIVEDUNIT_mole__hour"/>
      <parameter id="mw23a12900_9535_4afc_a8cf_02d55f765a99" name="kg" value="1"/>
      <parameter id="mwefe1cc7e_6184_4369_9d86_55ba1cee1e08" name="taug" value="1" units="mole"/>
      <parameter id="mwa1b0290a_d433_4357_bf16_fff50e59e039" name="umax" value="1" units="MWDERIVEDUNIT_mole__hour"/>
      <parameter id="mwb6d683b4_93f2_443c_92e4_406537a5d4c4" name="wOR" value="0.8"/>
      <parameter id="mw76304236_6f79_4bd1_ac33_dd1a6841f380" name="AKTb" value="1" units="mole"/>
      <parameter id="mw01ab06e4_bfcb_4302_9bb9_37f2fd5adb94" name="AKTt" value="1" units="mole"/>
      <parameter id="mw0d1d4502_a80f_40f7_9312_05ed87c3af7f" name="k8" value="1"/>
      <parameter id="mwca291ea8_da7d_4990_b045_bbc967b2bddb" name="tau8" value="1" units="mole"/>
      <parameter id="mw73f007aa_07d3_4fc1_ba08_ff65b2cf82eb" name="PI3Kb" value="1" units="mole"/>
      <parameter id="mw35b99045_29ec_4d27_842b_08a1658e5c3a" name="PI3Kt" value="1" units="mole"/>
      <parameter id="mwedf4db84_6483_4cbe_89fa_3befbe0fcb01" name="k7" value="1"/>
      <parameter id="mwdc472c46_435f_4e77_a139_afe611b9abc2" name="tau7" value="1" units="mole"/>
      <parameter id="mw2068219d_db77_4ed2_adb3_6f86cca36b0d" name="ki1" value="1"/>
      <parameter id="mw38e9dc90_2747_4f3b_b6fd_46fd0d53d3a4" name="taui1" value="1" units="mole"/>
      <parameter id="mw172cf5fe_4b9d_49f8_9b6e_ce6ff4497c54" name="ki2" value="1"/>
      <parameter id="mw7b283f4d_3796_41e1_b161_e3b9edbd4495" name="taui2" value="1" units="mole"/>
      <parameter id="mw3730058d_6928_42e4_b914_e9c8d7fc9b98" name="kFB2" value="1"/>
      <parameter id="mw957f741a_dde5_4387_b55e_81abe7ee4d58" name="tauFB2" value="1" units="mole"/>
      <parameter id="mwb7748362_1a42_4407_8014_a42c5765a4cd" name="kFB3" value="1"/>
      <parameter id="mw38806036_18b9_4fa5_b475_0de0dfe53797" name="ki4" value="1"/>
      <parameter id="mw000e1609_fb7c_47e3_8942_e4e894879eae" name="tauFB3" value="1" units="mole"/>
      <parameter id="mw4feefe18_07c4_4524_9c0a_ea876cb6cd18" name="taui4" value="1" units="mole"/>
      <parameter id="mw75f45851_6c5d_4e17_9461_3634f6c59880" name="BRAFb" value="1" units="mole"/>
      <parameter id="mwc72388ec_9921_4e7e_bedf_a9f99fae8072" name="BRAFt" value="1" units="mole"/>
      <parameter id="mwfb2603e4_612c_47bf_9f47_eb024c22e076" name="CRAFb" value="1" units="mole"/>
      <parameter id="mw51114094_e289_4158_bafe_356f7483f8b7" name="CRAFt" value="1" units="mole"/>
      <parameter id="mwbf96a16c_4335_45dd_80d6_7a577f4b2565" name="ki3" value="1"/>
      <parameter id="mw8425a2e2_c393_4fe2_a2d0_55ee4eaab0ba" name="taui3" value="1" units="mole"/>
      <parameter id="mw8bb8c92f_26a2_415d_820b_f22a1afbdd9a" name="G13" value="1"/>
      <parameter id="mwb17d760f_acb7_4d07_ba28_342ce055b56d" name="G23" value="1"/>
      <parameter id="mwbf09931c_4c7d_4bba_b1db_2e9b4b3d5234" name="RTK2b" value="1"/>
      <parameter id="mw1da30b3c_073f_4d98_9eb3_a59008cf4a50" name="RTK2t" value="1"/>
      <parameter id="mwcb2b6734_f35f_4f1c_a1fb_1b744b3354d4" name="ki5" value="1"/>
      <parameter id="mw2eae6c92_eea6_46ba_8753_ee018ba26e4e" name="taui5" value="1"/>
      <parameter id="mw4446f9cb_1fa7_4d25_a0d4_d3a7c3f083a1" name="G14" value="1"/>
      <parameter id="mw4e479f62_f4d2_407e_836f_ffd91c5a8afe" name="RTK1b" value="1"/>
      <parameter id="mw1b94a110_5294_4f36_aa41_7b78644002c3" name="RTK1t" value="1"/>
      <parameter id="mw8557d9ce_ec24_4b54_aff1_e2b4669ed7ba" name="kFB4" value="1"/>
      <parameter id="mw43948fdb_ae7e_4270_bd54_89ddcb6830a5" name="tauFB4" value="1"/>
      <parameter id="mw0935ff1f_ac3c_4463_8593_59fa8d267df0" name="G24" value="1"/>
      <parameter id="mw9673f813_173d_46da_b2dc_f9968810d9ec" name="F1" value="1"/>
      <parameter id="mw922b0e01_b54e_4555_94ed_f9567d250354" name="V1" value="1"/>
      <parameter id="mw75581f02_fc45_4221_ab94_81e554b8ae5a" name="ka1" value="1"/>
      <parameter id="mwf64bb93f_059a_4680_956e_4b4a556434d7" name="ke1" value="1"/>
      <parameter id="mwb9b20c48_7596_47fb_bc1d_93d2c8696ee0" name="p1" value="1"/>
      <parameter id="mwf6e121ac_7b6d_4c07_942e_990779050369" name="G33" value="1"/>
      <parameter id="mwac49a256_c0eb_4729_97a2_06309dc24cb6" name="G34" value="1"/>
      <parameter id="mwa04e180b_55ad_40f9_bd66_405e37d78b18" name="RTK3b" value="1"/>
      <parameter id="mwd2e952f3_e949_4518_95eb_2ff1383dd84c" name="F2" value="1"/>
      <parameter id="mwe32158dd_72e5_459e_bae4_2540d47f1c8a" name="V2" value="1"/>
      <parameter id="mwaeaefcca_75c2_4377_8164_89d93089c5aa" name="ka2" value="1"/>
      <parameter id="mw02962c4f_8e3e_4740_b99d_14218a87842b" name="ke2" value="1"/>
      <parameter id="mwee289d5f_05a0_4e5a_94fa_5aadff47e48e" name="F3" value="1"/>
      <parameter id="mw403846b4_3247_453d_b0ed_775104ace52a" name="V3" value="1"/>
      <parameter id="mw993c17a0_8ef9_44b0_b759_f9c92557319d" name="ka3" value="1"/>
      <parameter id="mw3279091d_bdf8_4338_a5c8_c37c18f06ee7" name="ke3" value="1"/>
      <parameter id="mwd865fa6d_066f_409a_8c9e_28bcfdef40a8" name="p2" value="1"/>
      <parameter id="mw1b7a3156_367f_4b6a_acdf_54ba8db15607" name="p3" value="1"/>
      <parameter id="mw3aa2c3fd_073c_42a2_9487_75ee9ea1e918" name="F4" value="1"/>
      <parameter id="mw83fe0a8e_40c3_4db0_a393_45b7c8c8c118" name="V4" value="1"/>
      <parameter id="mw2442e2cc_163c_41e9_a3f3_fc0c6c82289d" name="ka4" value="1"/>
      <parameter id="mw0500542a_2d6c_46a1_8416_4bb880c75824" name="ke4" value="1"/>
      <parameter id="mwf7fa5cb6_2873_47be_8965_0dda1a2ab046" name="p4" value="1"/>
      <parameter id="mwc8e78c4e_d496_43b7_9ff6_1ab2cc4bb63f" name="wRAS" value="1"/>
      <parameter id="mw7a531174_3e59_46d0_9dc6_5ec7c5b7f958" name="RTK3t" value="1"/>
      <parameter id="mw2b0e8bfa_35ee_4cd8_87db_2e38f84b64d7" name="F5" value="1"/>
      <parameter id="mwd0cd6ea5_1cec_49f1_b74b_47e58188e4f3" name="V5" value="1"/>
      <parameter id="mw1f45feee_44a3_4f17_872f_ef84b5d36730" name="ka5" value="1"/>
      <parameter id="mwc920a2bd_8e47_4008_8957_5915a41de91a" name="ke5" value="1"/>
      <parameter id="mwe16acf88_46fc_4c94_8636_3bcbbd271069" name="p5" value="1"/>
      <parameter id="mwd0185d15_3b49_415d_93e1_4a8ea5a20756" name="r4" value="1"/>
      <parameter id="mwc29ddba8_cc42_42aa_9db0_fd73c282989c" name="r2" value="1"/>
      <parameter id="mwc210c68a_1986_49ae_b6c7_4e8eedc7c553" name="r3" value="1"/>
      <parameter id="mw03d1edb7_92bd_4162_a360_9f17fec35511" name="r1" value="1"/>
      <parameter id="mwfc1ada8e_c6fe_49e7_a89e_87adcd364c31" name="q2" value="1"/>
      <parameter id="mw99d8b737_2f3a_48d6_ad2b_07bddb6522ec" name="V3b" value="1"/>
      <parameter id="mw5000ffc6_7669_4f50_b2ea_4f0fffa0cadf" name="r5" value="1"/>
      <parameter id="mwf3774d79_dd9f_4424_8d7c_ce704f50e0c4" name="Gdusp" value="1"/>
      <parameter id="mwa9e9817d_305f_4574_a9b3_2ed9756630d0" name="Gspry" value="1"/>
    </listOfParameters>
    <listOfRules>
      <assignmentRule variable="mw2da5ed78_1a26_4c8c_8c1f_c1e9b566cc85">
        <math xmlns="http://www.w3.org/1998/Math/MathML">
          <apply>
            <times/>
            <apply>
              <plus/>
              <ci> mwaa8d81e9_b539_4860_b4c4_9281fe781c33 </ci>
              <apply>
                <times/>
                <apply>
                  <minus/>
                  <ci> mwb9ca27a4_e853_40d3_95ec_ea4157a99280 </ci>
                  <ci> mwaa8d81e9_b539_4860_b4c4_9281fe781c33 </ci>
                </apply>
                <apply>
                  <ci> HillEQ </ci>
                  <apply>
                    <plus/>
                    <ci> mw502417ed_1cde_478e_8ff0_2d9675a8413d </ci>
                    <ci> mw7d93fe69_bbb0_498b_b150_b54175ccea66 </ci>
                  </apply>
                  <ci> mwf08ddaed_eb61_4302_9e6e_b3c32912f569 </ci>
                  <ci> mw427858bb_bb42_4b58_95fc_f8f9ffca753f </ci>
                </apply>
              </apply>
            </apply>
            <apply>
              <minus/>
              <cn type="integer"> 1 </cn>
              <apply>
                <times/>
                <ci> mwa9e9817d_305f_4574_a9b3_2ed9756630d0 </ci>
                <apply>
                  <ci> HillEQ </ci>
                  <ci> mwdfb28e00_0df1_4955_ac20_8fcbf504e446 </ci>
                  <ci> mw3730058d_6928_42e4_b914_e9c8d7fc9b98 </ci>
                  <ci> mw957f741a_dde5_4387_b55e_81abe7ee4d58 </ci>
                </apply>
              </apply>
            </apply>
          </apply>
        </math>
      </assignmentRule>
      <assignmentRule variable="mw37dfd1ef_d1ea_4755_b25f_007a56c2db3f">
        <math xmlns="http://www.w3.org/1998/Math/MathML">
          <apply>
            <times/>
            <apply>
              <plus/>
              <ci> mw74fcaa27_3d28_429f_9ecf_5e885323b079 </ci>
              <apply>
                <times/>
                <apply>
                  <minus/>
                  <ci> mw84eb6fad_22de_411a_bfdf_b16363cbc7fe </ci>
                  <ci> mw74fcaa27_3d28_429f_9ecf_5e885323b079 </ci>
                </apply>
                <apply>
                  <ci> HillEQ </ci>
                  <apply>
                    <plus/>
                    <ci> mw66c9deb6_fc22_4f2a_b8ec_6c46e6f6c8a0 </ci>
                    <ci> mw8c9be42f_2255_4819_8b23_764f4ab850b8 </ci>
                  </apply>
                  <ci> mwc27b79f2_47b2_4115_9be0_c1eafb2801aa </ci>
                  <ci> mwcee396cd_c1ca_4ebd_a724_c9e4c89d3de7 </ci>
                </apply>
              </apply>
            </apply>
            <apply>
              <minus/>
              <cn type="integer"> 1 </cn>
              <apply>
                <ci> HillEQ </ci>
                <ci> mwebeec69d_1d4b_4443_8bab_90005afd78b5 </ci>
                <ci> mwbf96a16c_4335_45dd_80d6_7a577f4b2565 </ci>
                <ci> mw8425a2e2_c393_4fe2_a2d0_55ee4eaab0ba </ci>
              </apply>
            </apply>
          </apply>
        </math>
      </assignmentRule>
      <assignmentRule variable="mw66c9deb6_fc22_4f2a_b8ec_6c46e6f6c8a0">
        <math xmlns="http://www.w3.org/1998/Math/MathML">
          <apply>
            <times/>
            <apply>
              <plus/>
              <ci> mw75f45851_6c5d_4e17_9461_3634f6c59880 </ci>
              <apply>
                <times/>
                <apply>
                  <minus/>
                  <ci> mwc72388ec_9921_4e7e_bedf_a9f99fae8072 </ci>
                  <ci> mw75f45851_6c5d_4e17_9461_3634f6c59880 </ci>
                </apply>
                <apply>
                  <ci> HillEQ </ci>
                  <ci> mw2da5ed78_1a26_4c8c_8c1f_c1e9b566cc85 </ci>
                  <ci> mw34a86a6d_c094_4fd4_9a4c_3f376e0b64cf </ci>
                  <ci> mwa06f8faa_7a34_49a9_b468_50700828fe21 </ci>
                </apply>
              </apply>
            </apply>
            <apply>
              <minus/>
              <cn type="integer"> 1 </cn>
              <apply>
                <ci> HillEQ </ci>
                <ci> mw37de3765_5ae8_436c_87d3_7ad03dce4862 </ci>
                <ci> mw172cf5fe_4b9d_49f8_9b6e_ce6ff4497c54 </ci>
                <ci> mw7b283f4d_3796_41e1_b161_e3b9edbd4495 </ci>
              </apply>
            </apply>
          </apply>
        </math>
      </assignmentRule>
      <assignmentRule variable="mw604aa2fa_09dc_4109_ac8a_a7f6d25a3591">
        <math xmlns="http://www.w3.org/1998/Math/MathML">
          <apply>
            <times/>
            <apply>
              <plus/>
              <ci> mw372c19e9_a580_4688_9174_2934bf88c250 </ci>
              <apply>
                <times/>
                <apply>
                  <minus/>
                  <ci> mwb3f1567a_c91c_4841_acde_17afbca51920 </ci>
                  <ci> mw372c19e9_a580_4688_9174_2934bf88c250 </ci>
                </apply>
                <apply>
                  <ci> HillEQ </ci>
                  <ci> mw37dfd1ef_d1ea_4755_b25f_007a56c2db3f </ci>
                  <ci> mwcd4bf1e8_266d_4849_9a2c_4f804cf48a2c </ci>
                  <ci> mw77727243_b057_4cf4_ab53_fc85207cefea </ci>
                </apply>
              </apply>
            </apply>
            <apply>
              <minus/>
              <cn type="integer"> 1 </cn>
              <apply>
                <times/>
                <ci> mwf3774d79_dd9f_4424_8d7c_ce704f50e0c4 </ci>
                <apply>
                  <ci> HillEQ </ci>
                  <ci> mw948ba345_17dc_4ff8_bed2_f1964b7b66bd </ci>
                  <ci> mwcfe5ee8c_7e37_4355_a1e5_32d869c4f266 </ci>
                  <ci> mw348828e1_b6e9_4d5c_92a4_ffb111ca03fb </ci>
                </apply>
              </apply>
            </apply>
            <apply>
              <minus/>
              <cn type="integer"> 1 </cn>
              <apply>
                <ci> HillEQ </ci>
                <ci> mwdd3891d7_6d12_4628_be0c_eb24588bc8f5 </ci>
                <ci> mw38806036_18b9_4fa5_b475_0de0dfe53797 </ci>
                <ci> mw4feefe18_07c4_4524_9c0a_ea876cb6cd18 </ci>
              </apply>
            </apply>
          </apply>
        </math>
      </assignmentRule>
      <assignmentRule variable="mw095df8e4_5772_427b_b1c4_9e2600188f46">
        <math xmlns="http://www.w3.org/1998/Math/MathML">
          <apply>
            <plus/>
            <ci> mwf2925fe7_d7fd_4ba5_89ad_9bf448f0158c </ci>
            <apply>
              <times/>
              <apply>
                <minus/>
                <ci> mw537109cd_4b80_47ef_8daf_8d2c8cad18ea </ci>
                <ci> mwf2925fe7_d7fd_4ba5_89ad_9bf448f0158c </ci>
              </apply>
              <apply>
                <ci> HillEQ </ci>
                <apply>
                  <plus/>
                  <apply>
                    <times/>
                    <ci> mwb6d683b4_93f2_443c_92e4_406537a5d4c4 </ci>
                    <ci> mw604aa2fa_09dc_4109_ac8a_a7f6d25a3591 </ci>
                  </apply>
                  <apply>
                    <times/>
                    <apply>
                      <minus/>
                      <cn type="integer"> 1 </cn>
                      <ci> mwb6d683b4_93f2_443c_92e4_406537a5d4c4 </ci>
                    </apply>
                    <ci> mwe32e87d3_1a1b_4c27_ae53_e7fcd7feca89 </ci>
                  </apply>
                </apply>
                <ci> mw6702c7a8_448f_4828_b149_73c00ccb2007 </ci>
                <ci> mw4dc11315_0ee2_4b23_a0e8_ee985cafd0a8 </ci>
              </apply>
            </apply>
          </apply>
        </math>
      </assignmentRule>
      <assignmentRule variable="mwe32e87d3_1a1b_4c27_ae53_e7fcd7feca89">
        <math xmlns="http://www.w3.org/1998/Math/MathML">
          <apply>
            <times/>
            <apply>
              <plus/>
              <ci> mw76304236_6f79_4bd1_ac33_dd1a6841f380 </ci>
              <apply>
                <times/>
                <apply>
                  <minus/>
                  <ci> mw01ab06e4_bfcb_4302_9bb9_37f2fd5adb94 </ci>
                  <ci> mw76304236_6f79_4bd1_ac33_dd1a6841f380 </ci>
                </apply>
                <apply>
                  <ci> HillEQ </ci>
                  <ci> mw1d1d9ba6_17a0_4dcd_a6e3_6925880bb682 </ci>
                  <ci> mw0d1d4502_a80f_40f7_9312_05ed87c3af7f </ci>
                  <ci> mwca291ea8_da7d_4990_b045_bbc967b2bddb </ci>
                </apply>
              </apply>
            </apply>
            <apply>
              <minus/>
              <cn type="integer"> 1 </cn>
              <apply>
                <ci> HillEQ </ci>
                <ci> mw51f53fe4_e678_4efd_a646_11c47f6dd332 </ci>
                <ci> mwcb2b6734_f35f_4f1c_a1fb_1b744b3354d4 </ci>
                <ci> mw2eae6c92_eea6_46ba_8753_ee018ba26e4e </ci>
              </apply>
            </apply>
          </apply>
        </math>
      </assignmentRule>
      <assignmentRule variable="mw1d1d9ba6_17a0_4dcd_a6e3_6925880bb682">
        <math xmlns="http://www.w3.org/1998/Math/MathML">
          <apply>
            <plus/>
            <ci> mw73f007aa_07d3_4fc1_ba08_ff65b2cf82eb </ci>
            <apply>
              <times/>
              <apply>
                <minus/>
                <ci> mw35b99045_29ec_4d27_842b_08a1658e5c3a </ci>
                <ci> mw73f007aa_07d3_4fc1_ba08_ff65b2cf82eb </ci>
              </apply>
              <apply>
                <ci> HillEQ </ci>
                <apply>
                  <plus/>
                  <ci> mw55941393_6306_447d_93ec_0be1530bbc63 </ci>
                  <apply>
                    <times/>
                    <ci> mwc8e78c4e_d496_43b7_9ff6_1ab2cc4bb63f </ci>
                    <ci> mw2da5ed78_1a26_4c8c_8c1f_c1e9b566cc85 </ci>
                  </apply>
                </apply>
                <ci> mwedf4db84_6483_4cbe_89fa_3befbe0fcb01 </ci>
                <ci> mwdc472c46_435f_4e77_a139_afe611b9abc2 </ci>
              </apply>
            </apply>
          </apply>
        </math>
      </assignmentRule>
      <assignmentRule variable="mw502417ed_1cde_478e_8ff0_2d9675a8413d">
        <math xmlns="http://www.w3.org/1998/Math/MathML">
          <apply>
            <times/>
            <apply>
              <plus/>
              <ci> mw4e479f62_f4d2_407e_836f_ffd91c5a8afe </ci>
              <apply>
                <times/>
                <apply>
                  <minus/>
                  <ci> mw1b94a110_5294_4f36_aa41_7b78644002c3 </ci>
                  <ci> mw4e479f62_f4d2_407e_836f_ffd91c5a8afe </ci>
                </apply>
                <apply>
                  <minus/>
                  <cn type="integer"> 1 </cn>
                  <apply>
                    <times/>
                    <ci> mw8bb8c92f_26a2_415d_820b_f22a1afbdd9a </ci>
                    <apply>
                      <ci> HillEQ </ci>
                      <ci> mw6fd83189_2689_4c8e_b4df_cbe0212fe47a </ci>
                      <ci> mwb7748362_1a42_4407_8014_a42c5765a4cd </ci>
                      <ci> mw000e1609_fb7c_47e3_8942_e4e894879eae </ci>
                    </apply>
                  </apply>
                </apply>
                <apply>
                  <minus/>
                  <cn type="integer"> 1 </cn>
                  <apply>
                    <times/>
                    <ci> mw4446f9cb_1fa7_4d25_a0d4_d3a7c3f083a1 </ci>
                    <apply>
                      <ci> HillEQ </ci>
                      <ci> mwf4217f69_2f80_4b54_bfec_a9bd47e608c2 </ci>
                      <ci> mw8557d9ce_ec24_4b54_aff1_e2b4669ed7ba </ci>
                      <ci> mw43948fdb_ae7e_4270_bd54_89ddcb6830a5 </ci>
                    </apply>
                  </apply>
                </apply>
              </apply>
            </apply>
            <apply>
              <minus/>
              <cn type="integer"> 1 </cn>
              <apply>
                <ci> HillEQ </ci>
                <ci> mw7c41207a_8160_4a5a_b23c_9b82f2a493fd </ci>
                <ci> mw2068219d_db77_4ed2_adb3_6f86cca36b0d </ci>
                <ci> mw38e9dc90_2747_4f3b_b6fd_46fd0d53d3a4 </ci>
              </apply>
            </apply>
          </apply>
        </math>
      </assignmentRule>
      <assignmentRule variable="mw8c9be42f_2255_4819_8b23_764f4ab850b8">
        <math xmlns="http://www.w3.org/1998/Math/MathML">
          <apply>
            <plus/>
            <ci> mwfb2603e4_612c_47bf_9f47_eb024c22e076 </ci>
            <apply>
              <times/>
              <apply>
                <minus/>
                <ci> mw51114094_e289_4158_bafe_356f7483f8b7 </ci>
                <ci> mwfb2603e4_612c_47bf_9f47_eb024c22e076 </ci>
              </apply>
              <apply>
                <ci> HillEQ </ci>
                <ci> mw2da5ed78_1a26_4c8c_8c1f_c1e9b566cc85 </ci>
                <ci> mw068ac442_5ffb_4f83_a53a_a66b3ec28ab2 </ci>
                <ci> mwbff44463_ff34_4f83_9b69_7082c73e9f92 </ci>
              </apply>
            </apply>
          </apply>
        </math>
      </assignmentRule>
      <assignmentRule variable="mw7d93fe69_bbb0_498b_b150_b54175ccea66">
        <math xmlns="http://www.w3.org/1998/Math/MathML">
          <apply>
            <plus/>
            <ci> mwbf09931c_4c7d_4bba_b1db_2e9b4b3d5234 </ci>
            <apply>
              <times/>
              <apply>
                <minus/>
                <ci> mw1da30b3c_073f_4d98_9eb3_a59008cf4a50 </ci>
                <ci> mwbf09931c_4c7d_4bba_b1db_2e9b4b3d5234 </ci>
              </apply>
              <apply>
                <minus/>
                <cn type="integer"> 1 </cn>
                <apply>
                  <times/>
                  <ci> mwb17d760f_acb7_4d07_ba28_342ce055b56d </ci>
                  <apply>
                    <ci> HillEQ </ci>
                    <ci> mw6fd83189_2689_4c8e_b4df_cbe0212fe47a </ci>
                    <ci> mwb7748362_1a42_4407_8014_a42c5765a4cd </ci>
                    <ci> mw000e1609_fb7c_47e3_8942_e4e894879eae </ci>
                  </apply>
                </apply>
              </apply>
              <apply>
                <minus/>
                <cn type="integer"> 1 </cn>
                <apply>
                  <times/>
                  <ci> mw0935ff1f_ac3c_4463_8593_59fa8d267df0 </ci>
                  <apply>
                    <ci> HillEQ </ci>
                    <ci> mwf4217f69_2f80_4b54_bfec_a9bd47e608c2 </ci>
                    <ci> mw8557d9ce_ec24_4b54_aff1_e2b4669ed7ba </ci>
                    <ci> mw43948fdb_ae7e_4270_bd54_89ddcb6830a5 </ci>
                  </apply>
                </apply>
              </apply>
            </apply>
          </apply>
        </math>
      </assignmentRule>
      <assignmentRule variable="mw7c41207a_8160_4a5a_b23c_9b82f2a493fd">
        <math xmlns="http://www.w3.org/1998/Math/MathML">
          <apply>
            <times/>
            <ci> mwb9b20c48_7596_47fb_bc1d_93d2c8696ee0 </ci>
            <ci> mw21441933_71c3_47b3_b631_f6fd0854b156 </ci>
          </apply>
        </math>
      </assignmentRule>
      <assignmentRule variable="mw55941393_6306_447d_93ec_0be1530bbc63">
        <math xmlns="http://www.w3.org/1998/Math/MathML">
          <apply>
            <plus/>
            <ci> mwa04e180b_55ad_40f9_bd66_405e37d78b18 </ci>
            <apply>
              <times/>
              <apply>
                <minus/>
                <ci> mw7a531174_3e59_46d0_9dc6_5ec7c5b7f958 </ci>
                <ci> mwa04e180b_55ad_40f9_bd66_405e37d78b18 </ci>
              </apply>
              <apply>
                <minus/>
                <cn type="integer"> 1 </cn>
                <apply>
                  <times/>
                  <ci> mwf6e121ac_7b6d_4c07_942e_990779050369 </ci>
                  <apply>
                    <ci> HillEQ </ci>
                    <ci> mw6fd83189_2689_4c8e_b4df_cbe0212fe47a </ci>
                    <ci> mwb7748362_1a42_4407_8014_a42c5765a4cd </ci>
                    <ci> mw000e1609_fb7c_47e3_8942_e4e894879eae </ci>
                  </apply>
                </apply>
              </apply>
              <apply>
                <minus/>
                <cn type="integer"> 1 </cn>
                <apply>
                  <times/>
                  <ci> mwac49a256_c0eb_4729_97a2_06309dc24cb6 </ci>
                  <apply>
                    <ci> HillEQ </ci>
                    <ci> mwf4217f69_2f80_4b54_bfec_a9bd47e608c2 </ci>
                    <ci> mw8557d9ce_ec24_4b54_aff1_e2b4669ed7ba </ci>
                    <ci> mw43948fdb_ae7e_4270_bd54_89ddcb6830a5 </ci>
                  </apply>
                </apply>
              </apply>
            </apply>
          </apply>
        </math>
      </assignmentRule>
      <assignmentRule variable="mw37de3765_5ae8_436c_87d3_7ad03dce4862">
        <math xmlns="http://www.w3.org/1998/Math/MathML">
          <apply>
            <times/>
            <ci> mwd865fa6d_066f_409a_8c9e_28bcfdef40a8 </ci>
            <ci> mw8e45c329_4ea5_43f6_a4de_154c800c1dd8 </ci>
          </apply>
        </math>
      </assignmentRule>
      <assignmentRule variable="mwebeec69d_1d4b_4443_8bab_90005afd78b5">
        <math xmlns="http://www.w3.org/1998/Math/MathML">
          <apply>
            <times/>
            <ci> mw1b7a3156_367f_4b6a_acdf_54ba8db15607 </ci>
            <ci> mw9af72c0f_19af_406f_b9f3_e170c6a567c8 </ci>
          </apply>
        </math>
      </assignmentRule>
      <assignmentRule variable="mwdd3891d7_6d12_4628_be0c_eb24588bc8f5">
        <math xmlns="http://www.w3.org/1998/Math/MathML">
          <apply>
            <times/>
            <ci> mwf7fa5cb6_2873_47be_8965_0dda1a2ab046 </ci>
            <ci> mw1a545373_b688_4dcc_b28d_0267a566045e </ci>
          </apply>
        </math>
      </assignmentRule>
      <assignmentRule variable="mw51f53fe4_e678_4efd_a646_11c47f6dd332">
        <math xmlns="http://www.w3.org/1998/Math/MathML">
          <apply>
            <times/>
            <ci> mwe16acf88_46fc_4c94_8636_3bcbbd271069 </ci>
            <ci> mw4f6f6c71_fe2c_4094_b1ad_034d2488b1cf </ci>
          </apply>
        </math>
      </assignmentRule>
      <assignmentRule variable="mw21441933_71c3_47b3_b631_f6fd0854b156">
        <math xmlns="http://www.w3.org/1998/Math/MathML">
          <apply>
            <divide/>
            <ci> mw6fb7ae74_70ba_4177_a88f_92813e872673 </ci>
            <ci> mw922b0e01_b54e_4555_94ed_f9567d250354 </ci>
          </apply>
        </math>
      </assignmentRule>
      <assignmentRule variable="mw8e45c329_4ea5_43f6_a4de_154c800c1dd8">
        <math xmlns="http://www.w3.org/1998/Math/MathML">
          <apply>
            <divide/>
            <ci> mwac402875_2632_4d37_a9e4_5fc8e037b3ed </ci>
            <ci> mwe32158dd_72e5_459e_bae4_2540d47f1c8a </ci>
          </apply>
        </math>
      </assignmentRule>
      <assignmentRule variable="mw9af72c0f_19af_406f_b9f3_e170c6a567c8">
        <math xmlns="http://www.w3.org/1998/Math/MathML">
          <apply>
            <divide/>
            <ci> mw80123eae_1bbe_4f4a_b9be_5f29b739f812 </ci>
            <ci> mw403846b4_3247_453d_b0ed_775104ace52a </ci>
          </apply>
        </math>
      </assignmentRule>
      <assignmentRule variable="mw1a545373_b688_4dcc_b28d_0267a566045e">
        <math xmlns="http://www.w3.org/1998/Math/MathML">
          <apply>
            <divide/>
            <ci> mw15012fbc_89c9_48e3_b11c_25cacacd8074 </ci>
            <ci> mw83fe0a8e_40c3_4db0_a393_45b7c8c8c118 </ci>
          </apply>
        </math>
      </assignmentRule>
      <assignmentRule variable="mw4f6f6c71_fe2c_4094_b1ad_034d2488b1cf">
        <math xmlns="http://www.w3.org/1998/Math/MathML">
          <apply>
            <divide/>
            <ci> mw64fed65c_b215_4168_b99b_ed4a790eae87 </ci>
            <ci> mwd0cd6ea5_1cec_49f1_b74b_47e58188e4f3 </ci>
          </apply>
        </math>
      </assignmentRule>
    </listOfRules>
    <listOfReactions>
      <reaction id="mwf9ff05e8_0af1_4ce6_bf9a_a185d63766af" name="fb1" reversible="false" fast="false">
        <listOfReactants>
          <speciesReference species="mw604aa2fa_09dc_4109_ac8a_a7f6d25a3591"/>
        </listOfReactants>
        <listOfProducts>
          <speciesReference species="mw948ba345_17dc_4ff8_bed2_f1964b7b66bd"/>
          <speciesReference species="mw604aa2fa_09dc_4109_ac8a_a7f6d25a3591"/>
        </listOfProducts>
        <kineticLaw>
          <math xmlns="http://www.w3.org/1998/Math/MathML">
            <apply>
              <times/>
              <ci> mw03d1edb7_92bd_4162_a360_9f17fec35511 </ci>
              <apply>
                <minus/>
                <ci> mw604aa2fa_09dc_4109_ac8a_a7f6d25a3591 </ci>
                <ci> mw948ba345_17dc_4ff8_bed2_f1964b7b66bd </ci>
              </apply>
            </apply>
          </math>
        </kineticLaw>
      </reaction>
      <reaction id="mw2a3a59f7_9bf9_47fc_800c_7c2593bf13bd" name="fb2" reversible="false" fast="false">
        <listOfReactants>
          <speciesReference species="mw604aa2fa_09dc_4109_ac8a_a7f6d25a3591"/>
        </listOfReactants>
        <listOfProducts>
          <speciesReference species="mwdfb28e00_0df1_4955_ac20_8fcbf504e446"/>
          <speciesReference species="mw604aa2fa_09dc_4109_ac8a_a7f6d25a3591"/>
        </listOfProducts>
        <kineticLaw>
          <math xmlns="http://www.w3.org/1998/Math/MathML">
            <apply>
              <times/>
              <ci> mwc29ddba8_cc42_42aa_9db0_fd73c282989c </ci>
              <apply>
                <minus/>
                <ci> mw604aa2fa_09dc_4109_ac8a_a7f6d25a3591 </ci>
                <ci> mwdfb28e00_0df1_4955_ac20_8fcbf504e446 </ci>
              </apply>
            </apply>
          </math>
        </kineticLaw>
      </reaction>
      <reaction id="mwd68b208a_21a9_4734_b412_752aebf2e7ba" name="fb3" reversible="false" fast="false">
        <listOfReactants>
          <speciesReference species="mw604aa2fa_09dc_4109_ac8a_a7f6d25a3591"/>
        </listOfReactants>
        <listOfProducts>
          <speciesReference species="mw6fd83189_2689_4c8e_b4df_cbe0212fe47a"/>
          <speciesReference species="mw604aa2fa_09dc_4109_ac8a_a7f6d25a3591"/>
        </listOfProducts>
        <kineticLaw>
          <math xmlns="http://www.w3.org/1998/Math/MathML">
            <apply>
              <times/>
              <ci> mwc210c68a_1986_49ae_b6c7_4e8eedc7c553 </ci>
              <apply>
                <minus/>
                <ci> mw604aa2fa_09dc_4109_ac8a_a7f6d25a3591 </ci>
                <ci> mw6fd83189_2689_4c8e_b4df_cbe0212fe47a </ci>
              </apply>
            </apply>
          </math>
        </kineticLaw>
      </reaction>
      <reaction id="mw7c6059b7_3e52_4f91_b1f6_204472f4f519" name="TD" reversible="false" fast="false">
        <listOfReactants>
          <speciesReference species="mw095df8e4_5772_427b_b1c4_9e2600188f46"/>
        </listOfReactants>
        <listOfProducts>
          <speciesReference species="mwb3ef1b2a_f7e3_4d76_9a19_eaffdcb24663"/>
          <speciesReference species="mw095df8e4_5772_427b_b1c4_9e2600188f46"/>
        </listOfProducts>
        <kineticLaw>
          <math xmlns="http://www.w3.org/1998/Math/MathML">
            <apply>
              <times/>
              <ci> mw5000ffc6_7669_4f50_b2ea_4f0fffa0cadf </ci>
              <apply>
                <minus/>
                <ci> mw095df8e4_5772_427b_b1c4_9e2600188f46 </ci>
                <ci> mwb3ef1b2a_f7e3_4d76_9a19_eaffdcb24663 </ci>
              </apply>
            </apply>
          </math>
        </kineticLaw>
      </reaction>
      <reaction id="mwb57ca549_1330_4a71_943b_d3b879e5a4b0" name="cell growth" reversible="false" fast="false">
        <listOfReactants>
          <speciesReference species="mwb3ef1b2a_f7e3_4d76_9a19_eaffdcb24663"/>
        </listOfReactants>
        <listOfProducts>
          <speciesReference species="mw1e39a78e_0395_4647_8689_9516ab601706"/>
          <speciesReference species="mwb3ef1b2a_f7e3_4d76_9a19_eaffdcb24663"/>
        </listOfProducts>
        <kineticLaw>
          <math xmlns="http://www.w3.org/1998/Math/MathML">
            <apply>
              <times/>
              <apply>
                <minus/>
                <apply>
                  <times/>
                  <ci> mwa1b0290a_d433_4357_bf16_fff50e59e039 </ci>
                  <apply>
                    <ci> HillEQ </ci>
                    <ci> mwb3ef1b2a_f7e3_4d76_9a19_eaffdcb24663 </ci>
                    <ci> mw23a12900_9535_4afc_a8cf_02d55f765a99 </ci>
                    <ci> mwefe1cc7e_6184_4369_9d86_55ba1cee1e08 </ci>
                  </apply>
                </apply>
                <ci> mwc265df3b_496b_4e64_be6b_430e0de9cac7 </ci>
              </apply>
              <ci> mw1e39a78e_0395_4647_8689_9516ab601706 </ci>
              <apply>
                <minus/>
                <cn type="integer"> 1 </cn>
                <apply>
                  <divide/>
                  <ci> mw1e39a78e_0395_4647_8689_9516ab601706 </ci>
                  <ci> mwf362275e_d486_4de7_84c5_f39989e0f074 </ci>
                </apply>
              </apply>
            </apply>
          </math>
        </kineticLaw>
      </reaction>
      <reaction id="mw8ca60ad2_288d_43ee_910f_a4bd06793c5b" name="fb4" reversible="false" fast="false">
        <listOfReactants>
          <speciesReference species="mwe32e87d3_1a1b_4c27_ae53_e7fcd7feca89"/>
        </listOfReactants>
        <listOfProducts>
          <speciesReference species="mwf4217f69_2f80_4b54_bfec_a9bd47e608c2"/>
          <speciesReference species="mwe32e87d3_1a1b_4c27_ae53_e7fcd7feca89"/>
        </listOfProducts>
        <kineticLaw>
          <math xmlns="http://www.w3.org/1998/Math/MathML">
            <apply>
              <times/>
              <ci> mwd0185d15_3b49_415d_93e1_4a8ea5a20756 </ci>
              <apply>
                <minus/>
                <ci> mwe32e87d3_1a1b_4c27_ae53_e7fcd7feca89 </ci>
                <ci> mwf4217f69_2f80_4b54_bfec_a9bd47e608c2 </ci>
              </apply>
            </apply>
          </math>
        </kineticLaw>
      </reaction>
      <reaction id="mw5ebeb266_36ac_4b69_ae57_22b932fb2a0d" name="PK1a_RAFi" reversible="false" fast="false">
        <listOfReactants>
          <speciesReference species="mw6279c9f5_4114_4700_b823_8502aa8f9d85"/>
        </listOfReactants>
        <listOfProducts>
          <speciesReference species="mwac402875_2632_4d37_a9e4_5fc8e037b3ed"/>
        </listOfProducts>
        <kineticLaw>
          <math xmlns="http://www.w3.org/1998/Math/MathML">
            <apply>
              <times/>
              <ci> mwaeaefcca_75c2_4377_8164_89d93089c5aa </ci>
              <ci> mwd2e952f3_e949_4518_95eb_2ff1383dd84c </ci>
              <ci> mw6279c9f5_4114_4700_b823_8502aa8f9d85 </ci>
            </apply>
          </math>
        </kineticLaw>
      </reaction>
      <reaction id="mw8f027926_afd1_48ac_b4e3_87b96ebaa01a" name="PK1a_MEKi" reversible="false" fast="false">
        <listOfReactants>
          <speciesReference species="mw835cbd00_12d0_4500_ba92_ac209e9667ed"/>
        </listOfReactants>
        <listOfProducts>
          <speciesReference species="mw80123eae_1bbe_4f4a_b9be_5f29b739f812"/>
        </listOfProducts>
        <kineticLaw>
          <math xmlns="http://www.w3.org/1998/Math/MathML">
            <apply>
              <times/>
              <ci> mw993c17a0_8ef9_44b0_b759_f9c92557319d </ci>
              <ci> mwee289d5f_05a0_4e5a_94fa_5aadff47e48e </ci>
              <ci> mw835cbd00_12d0_4500_ba92_ac209e9667ed </ci>
            </apply>
          </math>
        </kineticLaw>
      </reaction>
      <reaction id="mw440646f0_5958_4971_ae03_5bb61337cc26" name="PK1a_ERKi" reversible="false" fast="false">
        <listOfReactants>
          <speciesReference species="mw278c876a_a101_48f7_b06b_16c9d87ac46e"/>
        </listOfReactants>
        <listOfProducts>
          <speciesReference species="mw15012fbc_89c9_48e3_b11c_25cacacd8074"/>
        </listOfProducts>
        <kineticLaw>
          <math xmlns="http://www.w3.org/1998/Math/MathML">
            <apply>
              <times/>
              <ci> mw2442e2cc_163c_41e9_a3f3_fc0c6c82289d </ci>
              <ci> mw3aa2c3fd_073c_42a2_9487_75ee9ea1e918 </ci>
              <ci> mw278c876a_a101_48f7_b06b_16c9d87ac46e </ci>
            </apply>
          </math>
        </kineticLaw>
      </reaction>
      <reaction id="mw7ab007f5_4bbc_4163_9b34_bf8f21342fe1" name="PK1a_AKTi" reversible="false" fast="false">
        <listOfReactants>
          <speciesReference species="mwd955f729_2c5a_4acc_9fdd_0f2d68782724"/>
        </listOfReactants>
        <listOfProducts>
          <speciesReference species="mw64fed65c_b215_4168_b99b_ed4a790eae87"/>
        </listOfProducts>
        <kineticLaw>
          <math xmlns="http://www.w3.org/1998/Math/MathML">
            <apply>
              <times/>
              <ci> mw1f45feee_44a3_4f17_872f_ef84b5d36730 </ci>
              <ci> mw2b0e8bfa_35ee_4cd8_87db_2e38f84b64d7 </ci>
              <ci> mwd955f729_2c5a_4acc_9fdd_0f2d68782724 </ci>
            </apply>
          </math>
        </kineticLaw>
      </reaction>
      <reaction id="mw91002768_966d_4240_b5a7_c677facba94b" name="PK2_RTK1i" reversible="false" fast="false">
        <listOfReactants>
          <speciesReference species="mw6fb7ae74_70ba_4177_a88f_92813e872673"/>
        </listOfReactants>
        <kineticLaw>
          <math xmlns="http://www.w3.org/1998/Math/MathML">
            <apply>
              <times/>
              <ci> mwf64bb93f_059a_4680_956e_4b4a556434d7 </ci>
              <ci> mw6fb7ae74_70ba_4177_a88f_92813e872673 </ci>
            </apply>
          </math>
        </kineticLaw>
      </reaction>
      <reaction id="mw89247b91_6400_443e_ab63_af2dc4653f1a" name="PK2_RAFi" reversible="false" fast="false">
        <listOfReactants>
          <speciesReference species="mwac402875_2632_4d37_a9e4_5fc8e037b3ed"/>
        </listOfReactants>
        <kineticLaw>
          <math xmlns="http://www.w3.org/1998/Math/MathML">
            <apply>
              <times/>
              <ci> mw02962c4f_8e3e_4740_b99d_14218a87842b </ci>
              <ci> mwac402875_2632_4d37_a9e4_5fc8e037b3ed </ci>
            </apply>
          </math>
        </kineticLaw>
      </reaction>
      <reaction id="mw69b7f249_a8d0_4ffd_87d3_996037002da5" name="PK2_MEKi" reversible="false" fast="false">
        <listOfReactants>
          <speciesReference species="mw80123eae_1bbe_4f4a_b9be_5f29b739f812"/>
        </listOfReactants>
        <kineticLaw>
          <math xmlns="http://www.w3.org/1998/Math/MathML">
            <apply>
              <times/>
              <ci> mw3279091d_bdf8_4338_a5c8_c37c18f06ee7 </ci>
              <ci> mw80123eae_1bbe_4f4a_b9be_5f29b739f812 </ci>
            </apply>
          </math>
        </kineticLaw>
      </reaction>
      <reaction id="mwd35e09e6_6bd3_4fa8_827c_c322badb90ac" name="PK2_ERKi" reversible="false" fast="false">
        <listOfReactants>
          <speciesReference species="mw15012fbc_89c9_48e3_b11c_25cacacd8074"/>
        </listOfReactants>
        <kineticLaw>
          <math xmlns="http://www.w3.org/1998/Math/MathML">
            <apply>
              <times/>
              <ci> mw0500542a_2d6c_46a1_8416_4bb880c75824 </ci>
              <ci> mw15012fbc_89c9_48e3_b11c_25cacacd8074 </ci>
            </apply>
          </math>
        </kineticLaw>
      </reaction>
      <reaction id="mwa37a79a8_c02d_45dc_bd52_c81d0d89878f" name="PK2_AKTi" reversible="false" fast="false">
        <listOfReactants>
          <speciesReference species="mw64fed65c_b215_4168_b99b_ed4a790eae87"/>
        </listOfReactants>
        <kineticLaw>
          <math xmlns="http://www.w3.org/1998/Math/MathML">
            <apply>
              <times/>
              <ci> mwc920a2bd_8e47_4008_8957_5915a41de91a </ci>
              <ci> mw64fed65c_b215_4168_b99b_ed4a790eae87 </ci>
            </apply>
          </math>
        </kineticLaw>
      </reaction>
      <reaction id="mwe7272ad3_ae20_4554_937b_9174d3813f96" name="PK3_MEKi" fast="false">
        <listOfReactants>
          <speciesReference species="mw80123eae_1bbe_4f4a_b9be_5f29b739f812"/>
        </listOfReactants>
        <listOfProducts>
          <speciesReference species="mw86d3bb7e_dedb_481b_a892_37ebf2847008"/>
        </listOfProducts>
        <kineticLaw>
          <math xmlns="http://www.w3.org/1998/Math/MathML">
            <apply>
              <minus/>
              <apply>
                <times/>
                <apply>
                  <divide/>
                  <ci> mwfc1ada8e_c6fe_49e7_a89e_87adcd364c31 </ci>
                  <ci> mw403846b4_3247_453d_b0ed_775104ace52a </ci>
                </apply>
                <ci> mw80123eae_1bbe_4f4a_b9be_5f29b739f812 </ci>
              </apply>
              <apply>
                <times/>
                <apply>
                  <divide/>
                  <ci> mwfc1ada8e_c6fe_49e7_a89e_87adcd364c31 </ci>
                  <ci> mw99d8b737_2f3a_48d6_ad2b_07bddb6522ec </ci>
                </apply>
                <ci> mw86d3bb7e_dedb_481b_a892_37ebf2847008 </ci>
              </apply>
            </apply>
          </math>
        </kineticLaw>
      </reaction>
      <reaction id="mwbc5e54e1_d8e6_4cce_bd9d_5e18cd4220f4" name="PK1a_RTK1i" reversible="false" fast="false">
        <listOfReactants>
          <speciesReference species="mwbd5c09c1_d172_4f0b_b884_a3d38bfcc927"/>
        </listOfReactants>
        <listOfProducts>
          <speciesReference species="mw6fb7ae74_70ba_4177_a88f_92813e872673"/>
        </listOfProducts>
        <kineticLaw>
          <math xmlns="http://www.w3.org/1998/Math/MathML">
            <apply>
              <times/>
              <ci> mw75581f02_fc45_4221_ab94_81e554b8ae5a </ci>
              <ci> mw9673f813_173d_46da_b2dc_f9968810d9ec </ci>
              <ci> mwbd5c09c1_d172_4f0b_b884_a3d38bfcc927 </ci>
            </apply>
          </math>
        </kineticLaw>
      </reaction>
      <reaction id="mw0f6c72e5_198d_4e80_866e_c3465b210ef3" name="PK1b_RTK1i" reversible="false" fast="false">
        <listOfReactants>
          <speciesReference species="mwbd5c09c1_d172_4f0b_b884_a3d38bfcc927"/>
        </listOfReactants>
        <kineticLaw>
          <math xmlns="http://www.w3.org/1998/Math/MathML">
            <apply>
              <times/>
              <ci> mw75581f02_fc45_4221_ab94_81e554b8ae5a </ci>
              <apply>
                <minus/>
                <cn type="integer"> 1 </cn>
                <ci> mw9673f813_173d_46da_b2dc_f9968810d9ec </ci>
              </apply>
              <ci> mwbd5c09c1_d172_4f0b_b884_a3d38bfcc927 </ci>
            </apply>
          </math>
        </kineticLaw>
      </reaction>
      <reaction id="mw5704b765_31ff_4dad_90af_330037651887" name="PK1b_RAFi" reversible="false" fast="false">
        <listOfReactants>
          <speciesReference species="mw6279c9f5_4114_4700_b823_8502aa8f9d85"/>
        </listOfReactants>
        <kineticLaw>
          <math xmlns="http://www.w3.org/1998/Math/MathML">
            <apply>
              <times/>
              <ci> mwaeaefcca_75c2_4377_8164_89d93089c5aa </ci>
              <apply>
                <minus/>
                <cn type="integer"> 1 </cn>
                <ci> mwd2e952f3_e949_4518_95eb_2ff1383dd84c </ci>
              </apply>
              <ci> mw6279c9f5_4114_4700_b823_8502aa8f9d85 </ci>
            </apply>
          </math>
        </kineticLaw>
      </reaction>
      <reaction id="mw134a6d84_92a3_43b8_8e4f_2995615028ba" name="PK1b_MEKi" reversible="false" fast="false">
        <listOfReactants>
          <speciesReference species="mw835cbd00_12d0_4500_ba92_ac209e9667ed"/>
        </listOfReactants>
        <kineticLaw>
          <math xmlns="http://www.w3.org/1998/Math/MathML">
            <apply>
              <times/>
              <ci> mw993c17a0_8ef9_44b0_b759_f9c92557319d </ci>
              <apply>
                <minus/>
                <cn type="integer"> 1 </cn>
                <ci> mwee289d5f_05a0_4e5a_94fa_5aadff47e48e </ci>
              </apply>
              <ci> mw835cbd00_12d0_4500_ba92_ac209e9667ed </ci>
            </apply>
          </math>
        </kineticLaw>
      </reaction>
      <reaction id="mw5da521c9_9c6e_48b7_9b91_219331181c3f" name="PK1b_ERKi" reversible="false" fast="false">
        <listOfReactants>
          <speciesReference species="mw278c876a_a101_48f7_b06b_16c9d87ac46e"/>
        </listOfReactants>
        <kineticLaw>
          <math xmlns="http://www.w3.org/1998/Math/MathML">
            <apply>
              <times/>
              <ci> mw2442e2cc_163c_41e9_a3f3_fc0c6c82289d </ci>
              <apply>
                <minus/>
                <cn type="integer"> 1 </cn>
                <ci> mw3aa2c3fd_073c_42a2_9487_75ee9ea1e918 </ci>
              </apply>
              <ci> mw278c876a_a101_48f7_b06b_16c9d87ac46e </ci>
            </apply>
          </math>
        </kineticLaw>
      </reaction>
      <reaction id="mwbef3db65_28d8_48da_925c_366795c95383" name="PK1b_AKTi" reversible="false" fast="false">
        <listOfReactants>
          <speciesReference species="mwd955f729_2c5a_4acc_9fdd_0f2d68782724"/>
        </listOfReactants>
        <kineticLaw>
          <math xmlns="http://www.w3.org/1998/Math/MathML">
            <apply>
              <times/>
              <ci> mw1f45feee_44a3_4f17_872f_ef84b5d36730 </ci>
              <apply>
                <minus/>
                <cn type="integer"> 1 </cn>
                <ci> mw2b0e8bfa_35ee_4cd8_87db_2e38f84b64d7 </ci>
              </apply>
              <ci> mwd955f729_2c5a_4acc_9fdd_0f2d68782724 </ci>
            </apply>
          </math>
        </kineticLaw>
      </reaction>
    </listOfReactions>
  </model>
</sbml>
