# Supplementary material for: Clinical responses to ERK inhibition in BRAFV600E-mutant colorectal cancer predicted using a computational model
Source: NPJ Syst Biol Appl. 2017 Jun 2;3:14. doi: 10.1038/s41540-017-0016-1 (PMC5460205; doi:10.1038/s41540-017-0016-1)
Supplement: Supplementary file 10 — Supplementary Materials [file 41540_2017_16_MOESM10_ESM.zip]

Archive with 5 entries (5 files):
- simbiodata.mat
- manifest.proj
- sbiotp97f85650_d55a_453a_8a3f_9a73ec08e34f.xml
- tp86878c15_e1a6_4ce0_8a18_7cad7f85276c.mat
- sbiotpe6b16ec0_561d_4d57_98cb_c49a672691bf.view
