# Supplementary material for: Clinical responses to ERK inhibition in BRAFV600E-mutant colorectal cancer predicted using a computational model
Source: NPJ Syst Biol Appl. 2017 Jun 2;3:14. doi: 10.1038/s41540-017-0016-1 (PMC5460205; doi:10.1038/s41540-017-0016-1)
Supplement: Supplementary file 10 — Supplementary Materials [file 41540_2017_16_MOESM10_ESM.zip › sbiotp97f85650_d55a_453a_8a3f_9a73ec08e34f.xml]

<?xml version="1.0" encoding="utf-8"?>
<Project>
   <Project AllDataNames0="Task_Result_UniqueId_fc452587_cb3e_4626_91bc_3e3058c711fe" AllDataNamesCount="1" ProjectDescription="" Version="5.2">
      <ProjectModels>
         <Model UUID="Model" ViewFile="C:\Users\kirouacd\AppData\Local\Temp\sbiotpe6b16ec0_561d_4d57_98cb_c49a672691bf.view">
            <Documents CurrentDocument="Rules" OpenDocuments0="Table Overview" OpenDocuments1="Diagram" OpenDocuments2="Parameters" OpenDocuments3="Reactions" OpenDocuments4="Rules" OpenDocuments5="Doses" OpenDocuments6="Compartments" OpenDocuments7="Species" OpenDocumentsCount="8" OpenLibraries0="ModelBuilding" OpenLibrariesCount="1"/>
            <Diagram ExpansionState0="0" ExpansionState1="1" ExpansionState10="1" ExpansionState11="4" ExpansionState12="0" ExpansionState13="1" ExpansionState14="55" ExpansionState15="0" ExpansionState16="1" ExpansionState17="51" ExpansionState18="0" ExpansionState19="1" ExpansionState2="33" ExpansionState20="12" ExpansionState21="0" ExpansionState22="1" ExpansionState23="25" ExpansionState24="0" ExpansionState25="1" ExpansionState26="35" ExpansionState27="0" ExpansionState28="1" ExpansionState29="59" ExpansionState3="0" ExpansionState30="0" ExpansionState31="1" ExpansionState32="53" ExpansionState33="0" ExpansionState34="1" ExpansionState35="21" ExpansionState36="0" ExpansionState37="1" ExpansionState38="23" ExpansionState39="0" ExpansionState4="1" ExpansionState40="1" ExpansionState41="29" ExpansionState42="0" ExpansionState43="61" ExpansionState44="0" ExpansionState45="1" ExpansionState46="19" ExpansionState47="0" ExpansionState48="1" ExpansionState49="27" ExpansionState5="57" ExpansionState50="0" ExpansionState51="1" ExpansionState52="10" ExpansionState53="0" ExpansionState54="1" ExpansionState55="2" ExpansionState56="0" ExpansionState57="1" ExpansionState58="6" ExpansionState6="0" ExpansionState7="1" ExpansionState8="31" ExpansionState9="0" ExpansionStateCount="59" FlattenCompartments="false" ShowAlgebraicRuleExpressionInfo="false" ShowBrowser="true" ShowDiagram="true" ShowEventExpressionInfo="false" ShowExpressionNames="true" ShowInitialAssignmentExpressionInfo="false" ShowRateRuleExpressionInfo="false" ShowReactionValue="true" ShowRepeatAssignmentExpressionInfo="false" ShowSquareBrackets="false" ShowTotalValues="false" ShowUnits="false" ShowVariantTable="true" SortType="quantity" VariantsCount="0" WrapExpression="false">
               <History HistoryLength="50"/>
            </Diagram>
         </Model>
      </ProjectModels>
      <TaskFolderHierarchy/>
      <DataFolderHierarchy/>
      <ResultFolderHierarchy/>
      <Tasks>
         <Task Accelerate="false" Category="Simulation" CategoryName="Simulation" Count="4" Description="" ModelIndex="0" Name="Simulation" SaveName="Simulation" TaskName="task3">
            <Plot GeneratePlotsAfterRun="false">
               <Plots>
                  <Settings Active="true" LayerName="SimResults" Location="0" Name="Time">
                     <Argument Name="tobj" Value0="Simulation Results" ValueCount="1"/>
                     <Argument Name="y" Value0="CELL.xRTK" ValueCount="1"/>
                     <Argument Name="plotStyle" Value0="one axes" ValueCount="1"/>
                     <Argument Name="axesStyle" ValueCount="0"/>
                  </Settings>
               </Plots>
            </Plot>
            <StopTime TaskSpecific="true" TaskTime="10.0" TaskUnits=""/>
            <StatesToLog TaskSpecific="false"/>
            <VariantsToApply/>
            <DosesToApply>
               <DoseRowObject Name="Vemurafinib in vitro" Selected="true" Undefined="false"/>
               <DoseRowObject Name="Cobimetinib in vitro" Selected="true" Undefined="false"/>
               <DoseRowObject Name="GDC0994 in vitro" Selected="true" Undefined="false"/>
            </DosesToApply>
            <Data Category="Simulation" UniqueName="task3">
               <Data DataSourcesToPlot0="Simulation Results" DataSourcesToPlotCount="1" ExternalDataName="" ExternalDataSourceName="" InputsToPlotCount="0" Name="current" OpenAllFigures="false" OpenDocuments0="Summary" OpenDocumentsCount="1" OutputsToPlotCount="0" ParametersToPlot0="MAPK.RASb (parameter)" ParametersToPlot1="MAPK.RASt (parameter)" ParametersToPlot10="MAPK.ERKb (parameter)" ParametersToPlot11="MAPK.ERKt (parameter)" ParametersToPlot12="MAPK.k4 (parameter)" ParametersToPlot13="MAPK.kFB1 (parameter)" ParametersToPlot14="MAPK.tauFB1 (parameter)" ParametersToPlot15="MAPK.tau4 (parameter)" ParametersToPlot16="MAPK.S6b (parameter)" ParametersToPlot17="MAPK.S6t (parameter)" ParametersToPlot18="MAPK.k6 (parameter)" ParametersToPlot19="MAPK.tau6 (parameter)" ParametersToPlot2="MAPK.k1 (parameter)" ParametersToPlot20="MAPK.v1 (parameter)" ParametersToPlot21="MAPK.k5 (parameter)" ParametersToPlot22="MAPK.tau5 (parameter)" ParametersToPlot23="MAPK.v2 (parameter)" ParametersToPlot24="MAPK.v3 (parameter)" ParametersToPlot25="MAPK.v4 (parameter)" ParametersToPlot26="MAPK.Vmax (parameter)" ParametersToPlot27="MAPK.dmax (parameter)" ParametersToPlot28="MAPK.kg (parameter)" ParametersToPlot29="MAPK.taug (parameter)" ParametersToPlot3="MAPK.tau1 (parameter)" ParametersToPlot30="MAPK.umax (parameter)" ParametersToPlot31="MAPK.wOR (parameter)" ParametersToPlot32="MAPK.AKTb (parameter)" ParametersToPlot33="MAPK.AKTt (parameter)" ParametersToPlot34="MAPK.k8 (parameter)" ParametersToPlot35="MAPK.tau8 (parameter)" ParametersToPlot36="MAPK.PI3Kb (parameter)" ParametersToPlot37="MAPK.PI3Kt (parameter)" ParametersToPlot38="MAPK.k7 (parameter)" ParametersToPlot39="MAPK.tau7 (parameter)" ParametersToPlot4="MAPK.k3 (parameter)" ParametersToPlot40="MAPK.ki1 (parameter)" ParametersToPlot41="MAPK.taui1 (parameter)" ParametersToPlot42="MAPK.ki2 (parameter)" ParametersToPlot43="MAPK.taui2 (parameter)" ParametersToPlot44="MAPK.kFB2 (parameter)" ParametersToPlot45="MAPK.tauFB2 (parameter)" ParametersToPlot46="MAPK.RTKb (parameter)" ParametersToPlot47="MAPK.kFB3 (parameter)" ParametersToPlot48="MAPK.ki4 (parameter)" ParametersToPlot49="MAPK.tauFB3 (parameter)" ParametersToPlot5="MAPK.tau3 (parameter)" ParametersToPlot50="MAPK.taui4 (parameter)" ParametersToPlot51="MAPK.RTKt (parameter)" ParametersToPlot52="MAPK.BRAFb (parameter)" ParametersToPlot53="MAPK.BRAFt (parameter)" ParametersToPlot54="MAPK.CRAFb (parameter)" ParametersToPlot55="MAPK.CRAFt (parameter)" ParametersToPlot56="MAPK.ki3 (parameter)" ParametersToPlot57="MAPK.taui3 (parameter)" ParametersToPlot6="MAPK.MEKt (parameter)" ParametersToPlot7="MAPK.MEKb (parameter)" ParametersToPlot8="MAPK.k2 (parameter)" ParametersToPlot9="MAPK.tau2 (parameter)" ParametersToPlotCount="58" ResponsesToPlotCount="0" StatesToPlot0="CELL.xRTK (species)" StatesToPlot1="CELL.RAS (species)" StatesToPlot10="CELL.FB3 (species)" StatesToPlot11="CELL.xRTKi (species)" StatesToPlot12="CELL.MEKi (species)" StatesToPlot13="CELL.ERKi (species)" StatesToPlot14="CELL.PI3K (species)" StatesToPlot15="CELL.AKT (species)" StatesToPlot16="CELL.RAFi (species)" StatesToPlot17="CELL.CRAF (species)" StatesToPlot2="CELL.BRAF (species)" StatesToPlot3="CELL.MEK (species)" StatesToPlot4="CELL.ERK (species)" StatesToPlot5="CELL.S6 (species)" StatesToPlot6="CELL.TD1 (species)" StatesToPlot7="CELL.CELLS (species)" StatesToPlot8="CELL.FB1 (species)" StatesToPlot9="CELL.FB2 (species)" StatesToPlotCount="18" SupportsDataViewing="true" TaskSpecificToPlotCount="0" TopNode="true" UniqueID="Task_Result_UniqueId_fc452587_cb3e_4626_91bc_3e3058c711fe">
                  <PlotList>
                     <Plot>
                        <Layer Name="SimResults">
                           <PlotTypeRow Active="true" LayerName="SimResults" Location="0" Name="Time">
                              <Argument Name="tobj" Value0="Simulation Results" ValueCount="1"/>
                              <Argument Name="y" Value0="CELL.xRTK" ValueCount="1"/>
                              <Argument Name="plotStyle" Value0="one axes" ValueCount="1"/>
                              <Argument Name="axesStyle" ValueCount="0"/>
                           </PlotTypeRow>
                        </Layer>
                     </Plot>
                  </PlotList>
                  <Notes Notes=""/>
                  <ExternalDataLabelInfo GroupVariable="" IndependentVariable="" LabelsCount="0" Name=""/>
                  <ExportInfo>
                     <Row FieldName="DataObject" Label="Data object" Selected="true" Text="tobj" Type="9" VarName="tobj"/>
                  </ExportInfo>
                  <Details ExportTypes="{0,1,2,5}" ExternalDataName="" ExternalDataSourceName="" MatFileName="C:\Users\kirouacd\AppData\Local\Temp\tp86878c15_e1a6_4ce0_8a18_7cad7f85276c.mat" ModelName="MAPK" TaskCode="function data = runsimulation(modelobj, cs, doses)&#xA;% RUNSIMULATION simulate SimBiology model, modelobj.&#xA;&#xA;% Restore the configset after the task has run.&#xA;originalStopTime    = get(cs, 'StopTime');&#xA;originalTimeUnits   = get(cs, 'TimeUnits');&#xA;&#xA;% Define cleanup code.&#xA;cleanup = onCleanup(@() restore(cs, originalStopTime, originalTimeUnits));&#xA;&#xA;% Configure task specific StopTime.&#xA;set(cs, 'StopTime', 10.0);&#xA;set(cs, 'TimeUnits', 'hour');&#xA;&#xA;% Run simulation.&#xA;data = sbiosimulate(modelobj, cs, [], doses);&#xA;&#xA;&#xA;&#xA;% ---------------------------------------------------------&#xA;function restore(cs, originalStopTime, originalTimeUnits)&#xA;&#xA;% Restore StopTime.&#xA;set(cs, 'StopTime', originalStopTime);&#xA;set(cs, 'TimeUnits', originalTimeUnits);&#xA;&#xA;" TaskNodeName="Simulation" Timestamp="20-Apr-2015 01:04 PM" Type="0" VariantCount="0">
                     <Tables>
                        <Row Properties="{TimeStamp}" Property0="20-Apr-2015 01:04 PM" TableHeading="Overview" TableType="0"/>
                        <Row Properties="{Stop Time, Maximum Number of Logs, Maximum Wall Clock, OutputTimes}" Property0="10.0 hour" Property1="Infinity" Property2="Infinity" Property3="[]" TableHeading="Simulation Time" TableType="0"/>
                        <Row Properties="{Solver, Absolute Tolerance Scaling, Absolute Tolerance Step Size, Absolute Tolerance, Relative Tolerance, Max Step}" Property0="ode15s (stiff/NDF)" Property1="true" Property2="[]" Property3="1.0E-6" Property4="0.001" Property5="[]" TableHeading="Solver Options" TableType="0"/>
                        <Row Properties="{Dimensional Analysis, Unit Conversion, Default Species Dimension}" Property0="false" Property1="false" Property2="concentration" TableHeading="Compile Options" TableType="0"/>
                        <Row IncludeRowNumbers="true" Properties="{Type, Name}" Property00="species" Property01="species" Property010="species" Property011="species" Property012="species" Property013="species" Property014="species" Property015="species" Property016="species" Property017="species" Property02="species" Property03="species" Property04="species" Property05="species" Property06="species" Property07="species" Property08="species" Property09="species" Property0Count="18" Property10="CELL.xRTK" Property11="CELL.RAS" Property110="CELL.FB3" Property111="CELL.xRTKi" Property112="CELL.MEKi" Property113="CELL.ERKi" Property114="CELL.PI3K" Property115="CELL.AKT" Property116="CELL.RAFi" Property117="CELL.CRAF" Property12="CELL.BRAF" Property13="CELL.MEK" Property14="CELL.ERK" Property15="CELL.S6" Property16="CELL.TD1" Property17="CELL.CELLS" Property18="CELL.FB1" Property19="CELL.FB2" Property1Count="18" TableHeading="States Logged for this Task" TableType="1" Widths="{24,71}"/>
                        <Row IncludeRowNumbers="true" Properties="{Name}" Property00="Vemurafinib in vitro" Property01="Cobimetinib in vitro" Property02="GDC0994 in vitro" Property0Count="3" TableHeading="Doses" TableType="1" Widths="{95}"/>
                     </Tables>
                  </Details>
                  <ExternalDataLabelInfo GroupVariable="" IndependentVariable="" LabelsCount="0" Name=""/>
               </Data>
            </Data>
            <SimulationViewer AxesLayout="0" CustomColumnNumber="2" CustomIsColumnBased="true" CustomRowNumber="2" DoseAxesLimitState="false" IsExplorerToolsShowing="true" IsLivePlotsShowing="true" IsTaskShowing="true" SimulateOnChange="true" SimulateOnDoseChange="true" TunableParameterMaxValue="20.0" TunableParameterMinValue="20.0" TunableParameterStepValue="20" ViewerInitialized="true">
               <AxisPanel AxesColor="-1" AxesName="Plot 1" AxesType="line" Grid="true" GridColor="-1710619" LegendPosition="1" NumToPlot="5000" Overlay="true" PlotAll="false" Rulers="true" ShowLegend="true" XDirection="false" XLimMode="auto" XLinear="true" XRulerMax="0.0" XRulerMin="0.0" YDirection="false" YLimMode="auto" YLinear="true" YRulerMax="0.0" YRulerMin="0.0">
                  <Line Description="CELL.xRTK (species)" IsValid="true" LineColor="-16747843" LineStyle="1" LineWidth="1.0" Marker="none" MarkerEdgeColor="-16777216" MarkerInterval="1" MarkerSize="4.0" Name="RTK1" PartiallyQualifiedName="CELL.RTK1" Plot="true" Type="State"/>
                  <Line Description="CELL.RAS (species)" IsValid="true" LineColor="-2534631" LineStyle="1" LineWidth="1.0" Marker="none" MarkerEdgeColor="-16777216" MarkerInterval="1" MarkerSize="4.0" Name="RAS" PartiallyQualifiedName="CELL.RAS" Plot="true" Type="State"/>
                  <Line Description="CELL.BRAF (species)" IsValid="true" LineColor="-1199840" LineStyle="1" LineWidth="1.0" Marker="none" MarkerEdgeColor="-16777216" MarkerInterval="1" MarkerSize="4.0" Name="BRAF" PartiallyQualifiedName="CELL.BRAF" Plot="true" Type="State"/>
                  <Line Description="CELL.MEK (species)" IsValid="true" LineColor="-8507506" LineStyle="1" LineWidth="1.0" Marker="none" MarkerEdgeColor="-16777216" MarkerInterval="1" MarkerSize="4.0" Name="MEK" PartiallyQualifiedName="CELL.MEK" Plot="true" Type="State"/>
                  <Line Description="CELL.ERK (species)" IsValid="true" LineColor="-8934352" LineStyle="1" LineWidth="1.0" Marker="none" MarkerEdgeColor="-16777216" MarkerInterval="1" MarkerSize="4.0" Name="ERK" PartiallyQualifiedName="CELL.ERK" Plot="true" Type="State"/>
                  <Line Description="CELL.S6 (species)" IsValid="true" LineColor="-11682066" LineStyle="1" LineWidth="1.0" Marker="none" MarkerEdgeColor="-16777216" MarkerInterval="1" MarkerSize="4.0" Name="S6" PartiallyQualifiedName="CELL.S6" Plot="true" Type="State"/>
                  <Line Description="CELL.TD1 (species)" IsValid="true" LineColor="-6155217" LineStyle="1" LineWidth="1.0" Marker="none" MarkerEdgeColor="-16777216" MarkerInterval="1" MarkerSize="4.0" Name="TD1" PartiallyQualifiedName="CELL.TD1" Plot="true" Type="State"/>
                  <Line Description="CELL.CELLS (species)" IsValid="true" LineColor="-16747843" LineStyle="1" LineWidth="1.0" Marker="none" MarkerEdgeColor="-16777216" MarkerInterval="1" MarkerSize="4.0" Name="CELLS" PartiallyQualifiedName="CELL.CELLS" Plot="true" Type="State"/>
                  <Line Description="CELL.FB1 (species)" IsValid="true" LineColor="-2534631" LineStyle="1" LineWidth="1.0" Marker="none" MarkerEdgeColor="-16777216" MarkerInterval="1" MarkerSize="4.0" Name="FB1" PartiallyQualifiedName="CELL.FB1" Plot="true" Type="State"/>
                  <Line Description="CELL.FB2 (species)" IsValid="true" LineColor="-1199840" LineStyle="1" LineWidth="1.0" Marker="none" MarkerEdgeColor="-16777216" MarkerInterval="1" MarkerSize="4.0" Name="FB2" PartiallyQualifiedName="CELL.FB2" Plot="true" Type="State"/>
                  <Line Description="CELL.FB3 (species)" IsValid="true" LineColor="-8507506" LineStyle="1" LineWidth="1.0" Marker="none" MarkerEdgeColor="-16777216" MarkerInterval="1" MarkerSize="4.0" Name="FB3" PartiallyQualifiedName="CELL.FB3" Plot="true" Type="State"/>
                  <Line Description="CELL.xRTKi (species)" IsValid="true" LineColor="-8934352" LineStyle="1" LineWidth="1.0" Marker="none" MarkerEdgeColor="-16777216" MarkerInterval="1" MarkerSize="4.0" Name="RTK1i" PartiallyQualifiedName="CELL.RTK1i" Plot="false" Type="State"/>
                  <Line Description="CELL.MEKi (species)" IsValid="true" LineColor="-11682066" LineStyle="1" LineWidth="1.0" Marker="none" MarkerEdgeColor="-16777216" MarkerInterval="1" MarkerSize="4.0" Name="MEKi" PartiallyQualifiedName="CELL.MEKi" Plot="false" Type="State"/>
                  <Line Description="CELL.ERKi (species)" IsValid="true" LineColor="-6155217" LineStyle="1" LineWidth="1.0" Marker="none" MarkerEdgeColor="-16777216" MarkerInterval="1" MarkerSize="4.0" Name="ERKi" PartiallyQualifiedName="CELL.ERKi" Plot="false" Type="State"/>
               </AxisPanel>
               <AdjustStopTime ApplyValue="true" Units="second" Value="10.0"/>
            </SimulationViewer>
         </Task>
      </Tasks>
      <ExternalData/>
      <PlotTypes/>
   </Project>
</Project>
