# Supplementary material for: Clinical responses to ERK inhibition in BRAFV600E-mutant colorectal cancer predicted using a computational model
Source: NPJ Syst Biol Appl. 2017 Jun 2;3:14. doi: 10.1038/s41540-017-0016-1 (PMC5460205; doi:10.1038/s41540-017-0016-1)
Supplement: Supplementary file 10 — Supplementary Materials [file 41540_2017_16_MOESM10_ESM.zip › sbiotpe6b16ec0_561d_4d57_98cb_c49a672691bf.view]

<?xml version="1.0" encoding="UTF-8"?>
<java version="1.7.0_60" class="java.beans.XMLDecoder">
 <object class="com.mathworks.toolbox.simbio.desktop.editor.components.SimBiologyDiagramView" id="SimBiologyDiagramView0">
  <void property="diagram">
   <object class="com.mathworks.toolbox.simbio.desktop.editor.SimBiologyDiagram" id="SimBiologyDiagram0">
    <void method="add">
     <object class="com.mathworks.toolbox.simbio.desktop.editor.blocks.ParameterBlock" id="ParameterBlock0">
      <void id="Rectangle0" property="bounds">
       <void class="java.awt.Rectangle" method="getField">
        <string>x</string>
        <void method="set">
         <object idref="Rectangle0"/>
         <int>1860</int>
        </void>
       </void>
       <void class="java.awt.Rectangle" method="getField">
        <string>y</string>
        <void method="set">
         <object idref="Rectangle0"/>
         <int>6347</int>
        </void>
       </void>
      </void>
      <void property="identifier">
       <string>ParameterBlock_28d0f197_4bf8_4e34_a6ab_aa9bad2755fa_1221</string>
      </void>
      <void property="name">
       <string>Gspry</string>
      </void>
      <void property="visible">
       <boolean>false</boolean>
      </void>
      <void property="index">
       <int>102</int>
      </void>
     </object>
    </void>
    <void method="add">
     <object class="com.mathworks.toolbox.simbio.desktop.editor.blocks.ParameterBlock" id="ParameterBlock1">
      <void id="Rectangle1" property="bounds">
       <void class="java.awt.Rectangle" method="getField">
        <string>x</string>
        <void method="set">
         <object idref="Rectangle1"/>
         <int>1820</int>
        </void>
       </void>
       <void class="java.awt.Rectangle" method="getField">
        <string>y</string>
        <void method="set">
         <object idref="Rectangle1"/>
         <int>6347</int>
        </void>
       </void>
      </void>
      <void property="identifier">
       <string>ParameterBlock_28d0f197_4bf8_4e34_a6ab_aa9bad2755fa_1219</string>
      </void>
      <void property="name">
       <string>Gdusp</string>
      </void>
      <void property="visible">
       <boolean>false</boolean>
      </void>
      <void property="index">
       <int>101</int>
      </void>
     </object>
    </void>
    <void method="add">
     <object class="com.mathworks.toolbox.simbio.desktop.editor.blocks.ReactionBlock" id="ReactionBlock0">
      <void id="Rectangle2" property="bounds">
       <void class="java.awt.Rectangle" method="getField">
        <string>x</string>
        <void method="set">
         <object idref="Rectangle2"/>
         <int>2290</int>
        </void>
       </void>
       <void class="java.awt.Rectangle" method="getField">
        <string>y</string>
        <void method="set">
         <object idref="Rectangle2"/>
         <int>6372</int>
        </void>
       </void>
      </void>
      <void property="identifier">
       <string>ReactionBlock_7ed3b7cc_bb8c_4d6e_9507_37a67c5dc0b9_801</string>
      </void>
      <void property="name">
       <string>PK1b_AKTi</string>
      </void>
      <void property="index">
       <int>21</int>
      </void>
     </object>
    </void>
    <void method="add">
     <object class="com.mathworks.toolbox.simbio.desktop.editor.blocks.ReactionBlock" id="ReactionBlock1">
      <void id="Rectangle3" property="bounds">
       <void class="java.awt.Rectangle" method="getField">
        <string>x</string>
        <void method="set">
         <object idref="Rectangle3"/>
         <int>2184</int>
        </void>
       </void>
       <void class="java.awt.Rectangle" method="getField">
        <string>y</string>
        <void method="set">
         <object idref="Rectangle3"/>
         <int>6372</int>
        </void>
       </void>
      </void>
      <void property="identifier">
       <string>ReactionBlock_7ed3b7cc_bb8c_4d6e_9507_37a67c5dc0b9_799</string>
      </void>
      <void property="name">
       <string>PK1b_ERKi</string>
      </void>
      <void property="index">
       <int>20</int>
      </void>
     </object>
    </void>
    <void method="add">
     <object class="com.mathworks.toolbox.simbio.desktop.editor.blocks.ReactionBlock" id="ReactionBlock2">
      <void id="Rectangle4" property="bounds">
       <void class="java.awt.Rectangle" method="getField">
        <string>x</string>
        <void method="set">
         <object idref="Rectangle4"/>
         <int>2055</int>
        </void>
       </void>
       <void class="java.awt.Rectangle" method="getField">
        <string>y</string>
        <void method="set">
         <object idref="Rectangle4"/>
         <int>6357</int>
        </void>
       </void>
      </void>
      <void property="identifier">
       <string>ReactionBlock_7ed3b7cc_bb8c_4d6e_9507_37a67c5dc0b9_795</string>
      </void>
      <void property="name">
       <string>PK1b_MEKi</string>
      </void>
      <void property="index">
       <int>19</int>
      </void>
     </object>
    </void>
    <void method="add">
     <object class="com.mathworks.toolbox.simbio.desktop.editor.blocks.ReactionBlock" id="ReactionBlock3">
      <void id="Rectangle5" property="bounds">
       <void class="java.awt.Rectangle" method="getField">
        <string>x</string>
        <void method="set">
         <object idref="Rectangle5"/>
         <int>1863</int>
        </void>
       </void>
       <void class="java.awt.Rectangle" method="getField">
        <string>y</string>
        <void method="set">
         <object idref="Rectangle5"/>
         <int>6387</int>
        </void>
       </void>
      </void>
      <void property="identifier">
       <string>ReactionBlock_7ed3b7cc_bb8c_4d6e_9507_37a67c5dc0b9_793</string>
      </void>
      <void property="name">
       <string>PK1b_RAFi</string>
      </void>
      <void property="index">
       <int>18</int>
      </void>
     </object>
    </void>
    <void method="add">
     <object class="com.mathworks.toolbox.simbio.desktop.editor.blocks.ReactionBlock" id="ReactionBlock4">
      <void id="Rectangle6" property="bounds">
       <void class="java.awt.Rectangle" method="getField">
        <string>x</string>
        <void method="set">
         <object idref="Rectangle6"/>
         <int>1737</int>
        </void>
       </void>
       <void class="java.awt.Rectangle" method="getField">
        <string>y</string>
        <void method="set">
         <object idref="Rectangle6"/>
         <int>6377</int>
        </void>
       </void>
      </void>
      <void property="identifier">
       <string>ReactionBlock_7ed3b7cc_bb8c_4d6e_9507_37a67c5dc0b9_791</string>
      </void>
      <void property="name">
       <string>PK1b_RTK1i</string>
      </void>
      <void property="index">
       <int>17</int>
      </void>
     </object>
    </void>
    <void method="add">
     <object class="com.mathworks.toolbox.simbio.desktop.editor.blocks.RuleBlock" id="RuleBlock0">
      <void id="Rectangle7" property="bounds">
       <void class="java.awt.Rectangle" method="getField">
        <string>x</string>
        <void method="set">
         <object idref="Rectangle7"/>
         <int>2348</int>
        </void>
       </void>
       <void class="java.awt.Rectangle" method="getField">
        <string>y</string>
        <void method="set">
         <object idref="Rectangle7"/>
         <int>6530</int>
        </void>
       </void>
      </void>
      <void property="expression">
       <string>AKTi_blood/V5</string>
      </void>
      <void property="identifier">
       <string>RuleBlock_095a5463_f644_42b9_8d87_c309a32ed5f2_787</string>
      </void>
      <void property="listImageName">
       <string>Palette_RepeatAssignment_16.png</string>
      </void>
      <void property="name">
       <string>PKconc_AKTi</string>
      </void>
      <void property="expressionWithLHS">
       <string>AKTi_C = AKTi_blood/V5</string>
      </void>
      <void property="index">
       <int>20</int>
      </void>
      <void property="ruleType">
       <int>1</int>
      </void>
     </object>
    </void>
    <void method="add">
     <object class="com.mathworks.toolbox.simbio.desktop.editor.blocks.RuleBlock" id="RuleBlock1">
      <void id="Rectangle8" property="bounds">
       <void class="java.awt.Rectangle" method="getField">
        <string>x</string>
        <void method="set">
         <object idref="Rectangle8"/>
         <int>2238</int>
        </void>
       </void>
       <void class="java.awt.Rectangle" method="getField">
        <string>y</string>
        <void method="set">
         <object idref="Rectangle8"/>
         <int>6527</int>
        </void>
       </void>
      </void>
      <void property="expression">
       <string>ERKi_blood/V4</string>
      </void>
      <void property="identifier">
       <string>RuleBlock_095a5463_f644_42b9_8d87_c309a32ed5f2_785</string>
      </void>
      <void property="listImageName">
       <string>Palette_RepeatAssignment_16.png</string>
      </void>
      <void property="name">
       <string>PKconc_ERKi</string>
      </void>
      <void property="expressionWithLHS">
       <string>ERKi_C = ERKi_blood/V4</string>
      </void>
      <void property="index">
       <int>19</int>
      </void>
      <void property="ruleType">
       <int>1</int>
      </void>
     </object>
    </void>
    <void method="add">
     <object class="com.mathworks.toolbox.simbio.desktop.editor.blocks.RuleBlock" id="RuleBlock2">
      <void id="Rectangle9" property="bounds">
       <void class="java.awt.Rectangle" method="getField">
        <string>x</string>
        <void method="set">
         <object idref="Rectangle9"/>
         <int>2097</int>
        </void>
       </void>
       <void class="java.awt.Rectangle" method="getField">
        <string>y</string>
        <void method="set">
         <object idref="Rectangle9"/>
         <int>6537</int>
        </void>
       </void>
      </void>
      <void property="expression">
       <string>MEKi_blood/V3</string>
      </void>
      <void property="identifier">
       <string>RuleBlock_095a5463_f644_42b9_8d87_c309a32ed5f2_783</string>
      </void>
      <void property="listImageName">
       <string>Palette_RepeatAssignment_16.png</string>
      </void>
      <void property="name">
       <string>PKconc_MEKi</string>
      </void>
      <void property="expressionWithLHS">
       <string>MEKi_C = MEKi_blood/V3</string>
      </void>
      <void property="index">
       <int>18</int>
      </void>
      <void property="ruleType">
       <int>1</int>
      </void>
     </object>
    </void>
    <void method="add">
     <object class="com.mathworks.toolbox.simbio.desktop.editor.blocks.RuleBlock" id="RuleBlock3">
      <void id="Rectangle10" property="bounds">
       <void class="java.awt.Rectangle" method="getField">
        <string>x</string>
        <void method="set">
         <object idref="Rectangle10"/>
         <int>1912</int>
        </void>
       </void>
       <void class="java.awt.Rectangle" method="getField">
        <string>y</string>
        <void method="set">
         <object idref="Rectangle10"/>
         <int>6543</int>
        </void>
       </void>
      </void>
      <void property="expression">
       <string>RAFi_blood/V2</string>
      </void>
      <void property="identifier">
       <string>RuleBlock_095a5463_f644_42b9_8d87_c309a32ed5f2_781</string>
      </void>
      <void property="listImageName">
       <string>Palette_RepeatAssignment_16.png</string>
      </void>
      <void property="name">
       <string>PKconc_RAFi</string>
      </void>
      <void property="expressionWithLHS">
       <string>RAFi_C = RAFi_blood/V2</string>
      </void>
      <void property="index">
       <int>17</int>
      </void>
      <void property="ruleType">
       <int>1</int>
      </void>
     </object>
    </void>
    <void method="add">
     <object class="com.mathworks.toolbox.simbio.desktop.editor.blocks.RuleBlock" id="RuleBlock4">
      <void id="Rectangle11" property="bounds">
       <void class="java.awt.Rectangle" method="getField">
        <string>x</string>
        <void method="set">
         <object idref="Rectangle11"/>
         <int>1764</int>
        </void>
       </void>
       <void class="java.awt.Rectangle" method="getField">
        <string>y</string>
        <void method="set">
         <object idref="Rectangle11"/>
         <int>6544</int>
        </void>
       </void>
      </void>
      <void property="expression">
       <string>RTK1i_blood/V1</string>
      </void>
      <void property="identifier">
       <string>RuleBlock_095a5463_f644_42b9_8d87_c309a32ed5f2_779</string>
      </void>
      <void property="listImageName">
       <string>Palette_RepeatAssignment_16.png</string>
      </void>
      <void property="name">
       <string>PKconc_RTK1i</string>
      </void>
      <void property="expressionWithLHS">
       <string>RTK1i_C = RTK1i_blood/V1</string>
      </void>
      <void property="index">
       <int>16</int>
      </void>
      <void property="ruleType">
       <int>1</int>
      </void>
     </object>
    </void>
    <void method="add">
     <object class="com.mathworks.toolbox.simbio.desktop.editor.blocks.SpeciesBlock" id="SpeciesBlock0">
      <void property="blockShapeName">
       <string>shape8</string>
      </void>
      <void id="Rectangle12" property="bounds">
       <void class="java.awt.Rectangle" method="getField">
        <string>x</string>
        <void method="set">
         <object idref="Rectangle12"/>
         <int>2339</int>
        </void>
       </void>
       <void class="java.awt.Rectangle" method="getField">
        <string>y</string>
        <void method="set">
         <object idref="Rectangle12"/>
         <int>6552</int>
        </void>
       </void>
      </void>
      <void property="foreground">
       <object class="java.awt.Color" id="Color0">
        <int>255</int>
        <int>0</int>
        <int>0</int>
        <int>255</int>
       </object>
      </void>
      <void property="identifier">
       <string>SpeciesBlock_31bd6584_3b5d_4726_a43a_913d3aef84f8_777</string>
      </void>
      <void property="name">
       <string>AKTi_C</string>
      </void>
      <void property="compartment">
       <object class="com.mathworks.toolbox.simbio.desktop.editor.blocks.SimBiologyCompartmentBlock" id="SimBiologyCompartmentBlock0">
        <void id="Rectangle13" property="bounds">
         <void class="java.awt.Rectangle" method="getField">
          <string>x</string>
          <void method="set">
           <object idref="Rectangle13"/>
           <int>1690</int>
          </void>
         </void>
         <void class="java.awt.Rectangle" method="getField">
          <string>y</string>
          <void method="set">
           <object idref="Rectangle13"/>
           <int>6337</int>
          </void>
         </void>
         <void class="java.awt.Rectangle" method="getField">
          <string>width</string>
          <void method="set">
           <object idref="Rectangle13"/>
           <int>759</int>
          </void>
         </void>
         <void class="java.awt.Rectangle" method="getField">
          <string>height</string>
          <void method="set">
           <object idref="Rectangle13"/>
           <int>873</int>
          </void>
         </void>
        </void>
        <void property="identifier">
         <string>CompartmentBlock_596c27fa_8289_4822_9862_13bcff97b802_1211</string>
        </void>
        <void property="name">
         <string>CELL</string>
        </void>
       </object>
      </void>
      <void property="index">
       <int>37</int>
      </void>
     </object>
    </void>
    <void method="add">
     <object class="com.mathworks.toolbox.simbio.desktop.editor.blocks.SpeciesBlock" id="SpeciesBlock1">
      <void property="blockShapeName">
       <string>shape8</string>
      </void>
      <void id="Rectangle14" property="bounds">
       <void class="java.awt.Rectangle" method="getField">
        <string>x</string>
        <void method="set">
         <object idref="Rectangle14"/>
         <int>2233</int>
        </void>
       </void>
       <void class="java.awt.Rectangle" method="getField">
        <string>y</string>
        <void method="set">
         <object idref="Rectangle14"/>
         <int>6556</int>
        </void>
       </void>
      </void>
      <void property="foreground">
       <object class="java.awt.Color" id="Color1">
        <int>255</int>
        <int>0</int>
        <int>0</int>
        <int>255</int>
       </object>
      </void>
      <void property="identifier">
       <string>SpeciesBlock_31bd6584_3b5d_4726_a43a_913d3aef84f8_771</string>
      </void>
      <void property="name">
       <string>ERKi_C</string>
      </void>
      <void property="compartment">
       <object idref="SimBiologyCompartmentBlock0"/>
      </void>
      <void property="index">
       <int>36</int>
      </void>
     </object>
    </void>
    <void method="add">
     <object class="com.mathworks.toolbox.simbio.desktop.editor.blocks.SpeciesBlock" id="SpeciesBlock2">
      <void property="blockShapeName">
       <string>shape8</string>
      </void>
      <void id="Rectangle15" property="bounds">
       <void class="java.awt.Rectangle" method="getField">
        <string>x</string>
        <void method="set">
         <object idref="Rectangle15"/>
         <int>2088</int>
        </void>
       </void>
       <void class="java.awt.Rectangle" method="getField">
        <string>y</string>
        <void method="set">
         <object idref="Rectangle15"/>
         <int>6557</int>
        </void>
       </void>
      </void>
      <void property="foreground">
       <object class="java.awt.Color" id="Color2">
        <int>255</int>
        <int>0</int>
        <int>0</int>
        <int>255</int>
       </object>
      </void>
      <void property="identifier">
       <string>SpeciesBlock_31bd6584_3b5d_4726_a43a_913d3aef84f8_765</string>
      </void>
      <void property="name">
       <string>MEKi_C</string>
      </void>
      <void property="compartment">
       <object idref="SimBiologyCompartmentBlock0"/>
      </void>
      <void property="index">
       <int>35</int>
      </void>
     </object>
    </void>
    <void method="add">
     <object class="com.mathworks.toolbox.simbio.desktop.editor.blocks.SpeciesBlock" id="SpeciesBlock3">
      <void property="blockShapeName">
       <string>shape8</string>
      </void>
      <void id="Rectangle16" property="bounds">
       <void class="java.awt.Rectangle" method="getField">
        <string>x</string>
        <void method="set">
         <object idref="Rectangle16"/>
         <int>1900</int>
        </void>
       </void>
       <void class="java.awt.Rectangle" method="getField">
        <string>y</string>
        <void method="set">
         <object idref="Rectangle16"/>
         <int>6562</int>
        </void>
       </void>
      </void>
      <void property="foreground">
       <object class="java.awt.Color" id="Color3">
        <int>255</int>
        <int>0</int>
        <int>0</int>
        <int>255</int>
       </object>
      </void>
      <void property="identifier">
       <string>SpeciesBlock_31bd6584_3b5d_4726_a43a_913d3aef84f8_759</string>
      </void>
      <void property="name">
       <string>RAFi_C</string>
      </void>
      <void property="compartment">
       <object idref="SimBiologyCompartmentBlock0"/>
      </void>
      <void property="index">
       <int>34</int>
      </void>
     </object>
    </void>
    <void method="add">
     <object class="com.mathworks.toolbox.simbio.desktop.editor.blocks.SpeciesBlock" id="SpeciesBlock4">
      <void property="blockShapeName">
       <string>shape8</string>
      </void>
      <void id="Rectangle17" property="bounds">
       <void class="java.awt.Rectangle" method="getField">
        <string>x</string>
        <void method="set">
         <object idref="Rectangle17"/>
         <int>1774</int>
        </void>
       </void>
       <void class="java.awt.Rectangle" method="getField">
        <string>y</string>
        <void method="set">
         <object idref="Rectangle17"/>
         <int>6564</int>
        </void>
       </void>
      </void>
      <void property="foreground">
       <object class="java.awt.Color" id="Color4">
        <int>255</int>
        <int>0</int>
        <int>0</int>
        <int>255</int>
       </object>
      </void>
      <void property="identifier">
       <string>SpeciesBlock_31bd6584_3b5d_4726_a43a_913d3aef84f8_753</string>
      </void>
      <void property="name">
       <string>RTK1i_C</string>
      </void>
      <void property="compartment">
       <object idref="SimBiologyCompartmentBlock0"/>
      </void>
      <void property="index">
       <int>33</int>
      </void>
     </object>
    </void>
    <void method="add">
     <object class="com.mathworks.toolbox.simbio.desktop.editor.blocks.ParameterBlock" id="ParameterBlock2">
      <void id="Rectangle18" property="bounds">
       <void class="java.awt.Rectangle" method="getField">
        <string>x</string>
        <void method="set">
         <object idref="Rectangle18"/>
         <int>1700</int>
        </void>
       </void>
       <void class="java.awt.Rectangle" method="getField">
        <string>y</string>
        <void method="set">
         <object idref="Rectangle18"/>
         <int>6347</int>
        </void>
       </void>
      </void>
      <void property="identifier">
       <string>ParameterBlock_b80e1d01_53cb_41f4_9e51_85b0a62fdafe_2523</string>
      </void>
      <void property="name">
       <string>r5</string>
      </void>
      <void property="visible">
       <boolean>false</boolean>
      </void>
      <void property="index">
       <int>100</int>
      </void>
     </object>
    </void>
    <void method="add">
     <object class="com.mathworks.toolbox.simbio.desktop.editor.blocks.ParameterBlock" id="ParameterBlock3">
      <void id="Rectangle19" property="bounds">
       <void class="java.awt.Rectangle" method="getField">
        <string>x</string>
        <void method="set">
         <object idref="Rectangle19"/>
         <int>1700</int>
        </void>
       </void>
       <void class="java.awt.Rectangle" method="getField">
        <string>y</string>
        <void method="set">
         <object idref="Rectangle19"/>
         <int>6446</int>
        </void>
       </void>
      </void>
      <void property="identifier">
       <string>ParameterBlock_b80e1d01_53cb_41f4_9e51_85b0a62fdafe_1507</string>
      </void>
      <void property="name">
       <string>V3b</string>
      </void>
      <void property="visible">
       <boolean>false</boolean>
      </void>
      <void property="index">
       <int>99</int>
      </void>
     </object>
    </void>
    <void method="add">
     <object class="com.mathworks.toolbox.simbio.desktop.editor.blocks.ParameterBlock" id="ParameterBlock4">
      <void id="Rectangle20" property="bounds">
       <void class="java.awt.Rectangle" method="getField">
        <string>x</string>
        <void method="set">
         <object idref="Rectangle20"/>
         <int>1840</int>
        </void>
       </void>
       <void class="java.awt.Rectangle" method="getField">
        <string>y</string>
        <void method="set">
         <object idref="Rectangle20"/>
         <int>6446</int>
        </void>
       </void>
      </void>
      <void property="identifier">
       <string>ParameterBlock_b80e1d01_53cb_41f4_9e51_85b0a62fdafe_421</string>
      </void>
      <void property="name">
       <string>q2</string>
      </void>
      <void property="visible">
       <boolean>false</boolean>
      </void>
      <void property="index">
       <int>98</int>
      </void>
     </object>
    </void>
    <void method="add">
     <object class="com.mathworks.toolbox.simbio.desktop.editor.blocks.ReactionBlock" id="ReactionBlock5">
      <void id="Rectangle21" property="bounds">
       <void class="java.awt.Rectangle" method="getField">
        <string>x</string>
        <void method="set">
         <object idref="Rectangle21"/>
         <int>1780</int>
        </void>
       </void>
       <void class="java.awt.Rectangle" method="getField">
        <string>y</string>
        <void method="set">
         <object idref="Rectangle21"/>
         <int>6421</int>
        </void>
       </void>
      </void>
      <void property="identifier">
       <string>ReactionBlock_db06b545_236e_4992_a2ae_bf5d84bdda9f_419</string>
      </void>
      <void property="name">
       <string>PK1a_RTK1i</string>
      </void>
      <void property="index">
       <int>16</int>
      </void>
     </object>
    </void>
    <void method="add">
     <object class="com.mathworks.toolbox.simbio.desktop.editor.blocks.SpeciesBlock" id="SpeciesBlock5">
      <void property="blockShapeName">
       <string>shape8</string>
      </void>
      <void id="Rectangle22" property="bounds">
       <void class="java.awt.Rectangle" method="getField">
        <string>x</string>
        <void method="set">
         <object idref="Rectangle22"/>
         <int>1776</int>
        </void>
       </void>
       <void class="java.awt.Rectangle" method="getField">
        <string>y</string>
        <void method="set">
         <object idref="Rectangle22"/>
         <int>6374</int>
        </void>
       </void>
      </void>
      <void property="foreground">
       <object idref="Color4"/>
      </void>
      <void property="identifier">
       <string>SpeciesBlock_7cb51cdb_34bb_473e_9173_c228a424be03_417</string>
      </void>
      <void property="name">
       <string>RTK1i_gut</string>
      </void>
      <void property="compartment">
       <object idref="SimBiologyCompartmentBlock0"/>
      </void>
      <void property="index">
       <int>32</int>
      </void>
     </object>
    </void>
    <void method="add">
     <object class="com.mathworks.toolbox.simbio.desktop.editor.blocks.ReactionBlock" id="ReactionBlock6">
      <void id="Rectangle23" property="bounds">
       <void class="java.awt.Rectangle" method="getField">
        <string>x</string>
        <void method="set">
         <object idref="Rectangle23"/>
         <int>2101</int>
        </void>
       </void>
       <void class="java.awt.Rectangle" method="getField">
        <string>y</string>
        <void method="set">
         <object idref="Rectangle23"/>
         <int>6490</int>
        </void>
       </void>
      </void>
      <void property="identifier">
       <string>ReactionBlock_db06b545_236e_4992_a2ae_bf5d84bdda9f_407</string>
      </void>
      <void property="name">
       <string>PK3_MEKi</string>
      </void>
      <void property="index">
       <int>15</int>
      </void>
     </object>
    </void>
    <void method="add">
     <object class="com.mathworks.toolbox.simbio.desktop.editor.blocks.SpeciesBlock" id="SpeciesBlock6">
      <void property="blockShapeName">
       <string>shape8</string>
      </void>
      <void id="Rectangle24" property="bounds">
       <void class="java.awt.Rectangle" method="getField">
        <string>x</string>
        <void method="set">
         <object idref="Rectangle24"/>
         <int>2027</int>
        </void>
       </void>
       <void class="java.awt.Rectangle" method="getField">
        <string>y</string>
        <void method="set">
         <object idref="Rectangle24"/>
         <int>6493</int>
        </void>
       </void>
      </void>
      <void property="foreground">
       <object idref="Color2"/>
      </void>
      <void property="identifier">
       <string>SpeciesBlock_7cb51cdb_34bb_473e_9173_c228a424be03_405</string>
      </void>
      <void property="name">
       <string>MEKi_V3</string>
      </void>
      <void property="compartment">
       <object idref="SimBiologyCompartmentBlock0"/>
      </void>
      <void property="index">
       <int>31</int>
      </void>
     </object>
    </void>
    <void method="add">
     <object class="com.mathworks.toolbox.simbio.desktop.editor.blocks.ReactionBlock" id="ReactionBlock7">
      <void id="Rectangle25" property="bounds">
       <void class="java.awt.Rectangle" method="getField">
        <string>x</string>
        <void method="set">
         <object idref="Rectangle25"/>
         <int>2299</int>
        </void>
       </void>
       <void class="java.awt.Rectangle" method="getField">
        <string>y</string>
        <void method="set">
         <object idref="Rectangle25"/>
         <int>6449</int>
        </void>
       </void>
      </void>
      <void property="identifier">
       <string>ReactionBlock_a644c9b8_cf9c_46af_bc8d_aa544cb8bde7_403</string>
      </void>
      <void property="name">
       <string>PK2_AKTi</string>
      </void>
      <void property="index">
       <int>14</int>
      </void>
     </object>
    </void>
    <void method="add">
     <object class="com.mathworks.toolbox.simbio.desktop.editor.blocks.ReactionBlock" id="ReactionBlock8">
      <void id="Rectangle26" property="bounds">
       <void class="java.awt.Rectangle" method="getField">
        <string>x</string>
        <void method="set">
         <object idref="Rectangle26"/>
         <int>2192</int>
        </void>
       </void>
       <void class="java.awt.Rectangle" method="getField">
        <string>y</string>
        <void method="set">
         <object idref="Rectangle26"/>
         <int>6442</int>
        </void>
       </void>
      </void>
      <void property="identifier">
       <string>ReactionBlock_a644c9b8_cf9c_46af_bc8d_aa544cb8bde7_401</string>
      </void>
      <void property="name">
       <string>PK2_ERKi</string>
      </void>
      <void property="index">
       <int>13</int>
      </void>
     </object>
    </void>
    <void method="add">
     <object class="com.mathworks.toolbox.simbio.desktop.editor.blocks.ReactionBlock" id="ReactionBlock9">
      <void id="Rectangle27" property="bounds">
       <void class="java.awt.Rectangle" method="getField">
        <string>x</string>
        <void method="set">
         <object idref="Rectangle27"/>
         <int>2036</int>
        </void>
       </void>
       <void class="java.awt.Rectangle" method="getField">
        <string>y</string>
        <void method="set">
         <object idref="Rectangle27"/>
         <int>6449</int>
        </void>
       </void>
      </void>
      <void property="identifier">
       <string>ReactionBlock_a644c9b8_cf9c_46af_bc8d_aa544cb8bde7_399</string>
      </void>
      <void property="name">
       <string>PK2_MEKi</string>
      </void>
      <void property="index">
       <int>12</int>
      </void>
     </object>
    </void>
    <void method="add">
     <object class="com.mathworks.toolbox.simbio.desktop.editor.blocks.ReactionBlock" id="ReactionBlock10">
      <void id="Rectangle28" property="bounds">
       <void class="java.awt.Rectangle" method="getField">
        <string>x</string>
        <void method="set">
         <object idref="Rectangle28"/>
         <int>1855</int>
        </void>
       </void>
       <void class="java.awt.Rectangle" method="getField">
        <string>y</string>
        <void method="set">
         <object idref="Rectangle28"/>
         <int>6460</int>
        </void>
       </void>
      </void>
      <void property="identifier">
       <string>ReactionBlock_a644c9b8_cf9c_46af_bc8d_aa544cb8bde7_397</string>
      </void>
      <void property="name">
       <string>PK2_RAFi</string>
      </void>
      <void property="index">
       <int>11</int>
      </void>
     </object>
    </void>
    <void method="add">
     <object class="com.mathworks.toolbox.simbio.desktop.editor.blocks.ReactionBlock" id="ReactionBlock11">
      <void id="Rectangle29" property="bounds">
       <void class="java.awt.Rectangle" method="getField">
        <string>x</string>
        <void method="set">
         <object idref="Rectangle29"/>
         <int>1719</int>
        </void>
       </void>
       <void class="java.awt.Rectangle" method="getField">
        <string>y</string>
        <void method="set">
         <object idref="Rectangle29"/>
         <int>6474</int>
        </void>
       </void>
      </void>
      <void property="identifier">
       <string>ReactionBlock_18cb9bc7_655a_4d5d_97b3_0b55027996ef_3961</string>
      </void>
      <void property="name">
       <string>PK2_RTK1i</string>
      </void>
      <void property="index">
       <int>10</int>
      </void>
     </object>
    </void>
    <void method="add">
     <object class="com.mathworks.toolbox.simbio.desktop.editor.blocks.ParameterBlock" id="ParameterBlock5">
      <void id="Rectangle30" property="bounds">
       <void class="java.awt.Rectangle" method="getField">
        <string>x</string>
        <void method="set">
         <object idref="Rectangle30"/>
         <int>2090</int>
        </void>
       </void>
       <void class="java.awt.Rectangle" method="getField">
        <string>y</string>
        <void method="set">
         <object idref="Rectangle30"/>
         <int>6580</int>
        </void>
       </void>
      </void>
      <void property="identifier">
       <string>ParameterBlock_a6f8af65_60b2_48d7_8b01_7c70a35978b3_1049</string>
      </void>
      <void property="name">
       <string>r1</string>
      </void>
      <void property="visible">
       <boolean>false</boolean>
      </void>
      <void property="index">
       <int>97</int>
      </void>
     </object>
    </void>
    <void method="add">
     <object class="com.mathworks.toolbox.simbio.desktop.editor.blocks.ParameterBlock" id="ParameterBlock6">
      <void id="Rectangle31" property="bounds">
       <void class="java.awt.Rectangle" method="getField">
        <string>x</string>
        <void method="set">
         <object idref="Rectangle31"/>
         <int>1980</int>
        </void>
       </void>
       <void class="java.awt.Rectangle" method="getField">
        <string>y</string>
        <void method="set">
         <object idref="Rectangle31"/>
         <int>6580</int>
        </void>
       </void>
      </void>
      <void property="identifier">
       <string>ParameterBlock_a6f8af65_60b2_48d7_8b01_7c70a35978b3_1047</string>
      </void>
      <void property="name">
       <string>r3</string>
      </void>
      <void property="visible">
       <boolean>false</boolean>
      </void>
      <void property="index">
       <int>96</int>
      </void>
     </object>
    </void>
    <void method="add">
     <object class="com.mathworks.toolbox.simbio.desktop.editor.blocks.ParameterBlock" id="ParameterBlock7">
      <void id="Rectangle32" property="bounds">
       <void class="java.awt.Rectangle" method="getField">
        <string>x</string>
        <void method="set">
         <object idref="Rectangle32"/>
         <int>1940</int>
        </void>
       </void>
       <void class="java.awt.Rectangle" method="getField">
        <string>y</string>
        <void method="set">
         <object idref="Rectangle32"/>
         <int>6580</int>
        </void>
       </void>
      </void>
      <void property="identifier">
       <string>ParameterBlock_a6f8af65_60b2_48d7_8b01_7c70a35978b3_1045</string>
      </void>
      <void property="name">
       <string>r2</string>
      </void>
      <void property="visible">
       <boolean>false</boolean>
      </void>
      <void property="index">
       <int>95</int>
      </void>
     </object>
    </void>
    <void method="add">
     <object class="com.mathworks.toolbox.simbio.desktop.editor.blocks.ParameterBlock" id="ParameterBlock8">
      <void id="Rectangle33" property="bounds">
       <void class="java.awt.Rectangle" method="getField">
        <string>x</string>
        <void method="set">
         <object idref="Rectangle33"/>
         <int>1900</int>
        </void>
       </void>
       <void class="java.awt.Rectangle" method="getField">
        <string>y</string>
        <void method="set">
         <object idref="Rectangle33"/>
         <int>6580</int>
        </void>
       </void>
      </void>
      <void property="identifier">
       <string>ParameterBlock_a6f8af65_60b2_48d7_8b01_7c70a35978b3_1043</string>
      </void>
      <void property="name">
       <string>r4</string>
      </void>
      <void property="visible">
       <boolean>false</boolean>
      </void>
      <void property="index">
       <int>94</int>
      </void>
     </object>
    </void>
    <void method="add">
     <object class="com.mathworks.toolbox.simbio.desktop.editor.blocks.SpeciesBlock" id="SpeciesBlock7">
      <void property="blockShapeName">
       <string>shape8</string>
      </void>
      <void id="Rectangle34" property="bounds">
       <void class="java.awt.Rectangle" method="getField">
        <string>x</string>
        <void method="set">
         <object idref="Rectangle34"/>
         <int>2343</int>
        </void>
       </void>
       <void class="java.awt.Rectangle" method="getField">
        <string>y</string>
        <void method="set">
         <object idref="Rectangle34"/>
         <int>6448</int>
        </void>
       </void>
      </void>
      <void property="foreground">
       <object idref="Color0"/>
      </void>
      <void property="identifier">
       <string>SpeciesBlock_563ea3f1_0877_47e1_bc73_54473acc2491_721</string>
      </void>
      <void property="name">
       <string>AKTi_blood</string>
      </void>
      <void property="compartment">
       <object idref="SimBiologyCompartmentBlock0"/>
      </void>
      <void property="index">
       <int>30</int>
      </void>
     </object>
    </void>
    <void method="add">
     <object class="com.mathworks.toolbox.simbio.desktop.editor.blocks.ParameterBlock" id="ParameterBlock9">
      <void id="Rectangle35" property="bounds">
       <void class="java.awt.Rectangle" method="getField">
        <string>x</string>
        <void method="set">
         <object idref="Rectangle35"/>
         <int>1860</int>
        </void>
       </void>
       <void class="java.awt.Rectangle" method="getField">
        <string>y</string>
        <void method="set">
         <object idref="Rectangle35"/>
         <int>6580</int>
        </void>
       </void>
      </void>
      <void property="identifier">
       <string>ParameterBlock_a6f8af65_60b2_48d7_8b01_7c70a35978b3_719</string>
      </void>
      <void property="name">
       <string>p5</string>
      </void>
      <void property="visible">
       <boolean>false</boolean>
      </void>
      <void property="index">
       <int>93</int>
      </void>
     </object>
    </void>
    <void method="add">
     <object class="com.mathworks.toolbox.simbio.desktop.editor.blocks.RuleBlock" id="RuleBlock5">
      <void id="Rectangle36" property="bounds">
       <void class="java.awt.Rectangle" method="getField">
        <string>x</string>
        <void method="set">
         <object idref="Rectangle36"/>
         <int>2375</int>
        </void>
       </void>
       <void class="java.awt.Rectangle" method="getField">
        <string>y</string>
        <void method="set">
         <object idref="Rectangle36"/>
         <int>6843</int>
        </void>
       </void>
      </void>
      <void property="expression">
       <string>p5*AKTi_C</string>
      </void>
      <void property="identifier">
       <string>RuleBlock_0bc10caa_7957_45e8_bf15_c35f03be9570_717</string>
      </void>
      <void property="listImageName">
       <string>Palette_RepeatAssignment_16.png</string>
      </void>
      <void property="name">
       <string>PKtissue_AKTi</string>
      </void>
      <void property="expressionWithLHS">
       <string>AKTi = p5*AKTi_C</string>
      </void>
      <void property="index">
       <int>15</int>
      </void>
      <void property="ruleType">
       <int>1</int>
      </void>
     </object>
    </void>
    <void method="add">
     <object class="com.mathworks.toolbox.simbio.desktop.editor.blocks.ParameterBlock" id="ParameterBlock10">
      <void id="Rectangle37" property="bounds">
       <void class="java.awt.Rectangle" method="getField">
        <string>x</string>
        <void method="set">
         <object idref="Rectangle37"/>
         <int>1820</int>
        </void>
       </void>
       <void class="java.awt.Rectangle" method="getField">
        <string>y</string>
        <void method="set">
         <object idref="Rectangle37"/>
         <int>6580</int>
        </void>
       </void>
      </void>
      <void property="identifier">
       <string>ParameterBlock_a6f8af65_60b2_48d7_8b01_7c70a35978b3_399</string>
      </void>
      <void property="name">
       <string>ke5</string>
      </void>
      <void property="visible">
       <boolean>false</boolean>
      </void>
      <void property="index">
       <int>92</int>
      </void>
     </object>
    </void>
    <void method="add">
     <object class="com.mathworks.toolbox.simbio.desktop.editor.blocks.ParameterBlock" id="ParameterBlock11">
      <void id="Rectangle38" property="bounds">
       <void class="java.awt.Rectangle" method="getField">
        <string>x</string>
        <void method="set">
         <object idref="Rectangle38"/>
         <int>1780</int>
        </void>
       </void>
       <void class="java.awt.Rectangle" method="getField">
        <string>y</string>
        <void method="set">
         <object idref="Rectangle38"/>
         <int>6580</int>
        </void>
       </void>
      </void>
      <void property="identifier">
       <string>ParameterBlock_a6f8af65_60b2_48d7_8b01_7c70a35978b3_397</string>
      </void>
      <void property="name">
       <string>ka5</string>
      </void>
      <void property="visible">
       <boolean>false</boolean>
      </void>
      <void property="index">
       <int>91</int>
      </void>
     </object>
    </void>
    <void method="add">
     <object class="com.mathworks.toolbox.simbio.desktop.editor.blocks.ParameterBlock" id="ParameterBlock12">
      <void id="Rectangle39" property="bounds">
       <void class="java.awt.Rectangle" method="getField">
        <string>x</string>
        <void method="set">
         <object idref="Rectangle39"/>
         <int>1740</int>
        </void>
       </void>
       <void class="java.awt.Rectangle" method="getField">
        <string>y</string>
        <void method="set">
         <object idref="Rectangle39"/>
         <int>6580</int>
        </void>
       </void>
      </void>
      <void property="identifier">
       <string>ParameterBlock_a6f8af65_60b2_48d7_8b01_7c70a35978b3_395</string>
      </void>
      <void property="name">
       <string>V5</string>
      </void>
      <void property="visible">
       <boolean>false</boolean>
      </void>
      <void property="index">
       <int>90</int>
      </void>
     </object>
    </void>
    <void method="add">
     <object class="com.mathworks.toolbox.simbio.desktop.editor.blocks.ParameterBlock" id="ParameterBlock13">
      <void id="Rectangle40" property="bounds">
       <void class="java.awt.Rectangle" method="getField">
        <string>x</string>
        <void method="set">
         <object idref="Rectangle40"/>
         <int>1700</int>
        </void>
       </void>
       <void class="java.awt.Rectangle" method="getField">
        <string>y</string>
        <void method="set">
         <object idref="Rectangle40"/>
         <int>6580</int>
        </void>
       </void>
      </void>
      <void property="identifier">
       <string>ParameterBlock_a6f8af65_60b2_48d7_8b01_7c70a35978b3_393</string>
      </void>
      <void property="name">
       <string>F5</string>
      </void>
      <void property="visible">
       <boolean>false</boolean>
      </void>
      <void property="index">
       <int>89</int>
      </void>
     </object>
    </void>
    <void method="add">
     <object class="com.mathworks.toolbox.simbio.desktop.editor.blocks.ReactionBlock" id="ReactionBlock12">
      <void id="Rectangle41" property="bounds">
       <void class="java.awt.Rectangle" method="getField">
        <string>x</string>
        <void method="set">
         <object idref="Rectangle41"/>
         <int>2350</int>
        </void>
       </void>
       <void class="java.awt.Rectangle" method="getField">
        <string>y</string>
        <void method="set">
         <object idref="Rectangle41"/>
         <int>6412</int>
        </void>
       </void>
      </void>
      <void property="identifier">
       <string>ReactionBlock_18cb9bc7_655a_4d5d_97b3_0b55027996ef_385</string>
      </void>
      <void property="name">
       <string>PK1a_AKTi</string>
      </void>
      <void property="index">
       <int>9</int>
      </void>
     </object>
    </void>
    <void method="add">
     <object class="com.mathworks.toolbox.simbio.desktop.editor.blocks.SpeciesBlock" id="SpeciesBlock8">
      <void property="blockShapeName">
       <string>shape8</string>
      </void>
      <void id="Rectangle42" property="bounds">
       <void class="java.awt.Rectangle" method="getField">
        <string>x</string>
        <void method="set">
         <object idref="Rectangle42"/>
         <int>2338</int>
        </void>
       </void>
       <void class="java.awt.Rectangle" method="getField">
        <string>y</string>
        <void method="set">
         <object idref="Rectangle42"/>
         <int>6370</int>
        </void>
       </void>
      </void>
      <void property="foreground">
       <object idref="Color1"/>
      </void>
      <void property="identifier">
       <string>SpeciesBlock_563ea3f1_0877_47e1_bc73_54473acc2491_391</string>
      </void>
      <void property="name">
       <string>AKTi_gut</string>
      </void>
      <void property="compartment">
       <object idref="SimBiologyCompartmentBlock0"/>
      </void>
      <void property="index">
       <int>29</int>
      </void>
     </object>
    </void>
    <void method="add">
     <object class="com.mathworks.toolbox.simbio.desktop.editor.blocks.ParameterBlock" id="ParameterBlock14">
      <void id="Rectangle43" property="bounds">
       <void class="java.awt.Rectangle" method="getField">
        <string>x</string>
        <void method="set">
         <object idref="Rectangle43"/>
         <int>2350</int>
        </void>
       </void>
       <void class="java.awt.Rectangle" method="getField">
        <string>y</string>
        <void method="set">
         <object idref="Rectangle43"/>
         <int>6540</int>
        </void>
       </void>
      </void>
      <void property="identifier">
       <string>ParameterBlock_33ab3271_b0b6_44be_8592_ecf6dbc88c3d_2441</string>
      </void>
      <void property="name">
       <string>RTK3t</string>
      </void>
      <void property="visible">
       <boolean>false</boolean>
      </void>
      <void property="index">
       <int>88</int>
      </void>
     </object>
    </void>
    <void method="add">
     <object class="com.mathworks.toolbox.simbio.desktop.editor.blocks.ParameterBlock" id="ParameterBlock15">
      <void id="Rectangle44" property="bounds">
       <void class="java.awt.Rectangle" method="getField">
        <string>x</string>
        <void method="set">
         <object idref="Rectangle44"/>
         <int>2180</int>
        </void>
       </void>
       <void class="java.awt.Rectangle" method="getField">
        <string>y</string>
        <void method="set">
         <object idref="Rectangle44"/>
         <int>6540</int>
        </void>
       </void>
      </void>
      <void property="identifier">
       <string>ParameterBlock_33ab3271_b0b6_44be_8592_ecf6dbc88c3d_2439</string>
      </void>
      <void property="name">
       <string>wRAS</string>
      </void>
      <void property="visible">
       <boolean>false</boolean>
      </void>
      <void property="index">
       <int>87</int>
      </void>
     </object>
    </void>
    <void method="add">
     <object class="com.mathworks.toolbox.simbio.desktop.editor.blocks.ParameterBlock" id="ParameterBlock16">
      <void id="Rectangle45" property="bounds">
       <void class="java.awt.Rectangle" method="getField">
        <string>x</string>
        <void method="set">
         <object idref="Rectangle45"/>
         <int>2080</int>
        </void>
       </void>
       <void class="java.awt.Rectangle" method="getField">
        <string>y</string>
        <void method="set">
         <object idref="Rectangle45"/>
         <int>6540</int>
        </void>
       </void>
      </void>
      <void property="identifier">
       <string>ParameterBlock_33ab3271_b0b6_44be_8592_ecf6dbc88c3d_2437</string>
      </void>
      <void property="name">
       <string>p4</string>
      </void>
      <void property="visible">
       <boolean>false</boolean>
      </void>
      <void property="index">
       <int>86</int>
      </void>
     </object>
    </void>
    <void method="add">
     <object class="com.mathworks.toolbox.simbio.desktop.editor.blocks.RuleBlock" id="RuleBlock6">
      <void id="Rectangle46" property="bounds">
       <void class="java.awt.Rectangle" method="getField">
        <string>x</string>
        <void method="set">
         <object idref="Rectangle46"/>
         <int>2060</int>
        </void>
       </void>
       <void class="java.awt.Rectangle" method="getField">
        <string>y</string>
        <void method="set">
         <object idref="Rectangle46"/>
         <int>6945</int>
        </void>
       </void>
      </void>
      <void property="expression">
       <string>p4*ERKi_C</string>
      </void>
      <void property="identifier">
       <string>RuleBlock_d3eb60df_b828_4286_be9b_d5c5667f8010_2435</string>
      </void>
      <void property="listImageName">
       <string>Palette_RepeatAssignment_16.png</string>
      </void>
      <void property="name">
       <string>PKtissue_ERKi</string>
      </void>
      <void property="expressionWithLHS">
       <string>ERKi = p4*ERKi_C</string>
      </void>
      <void property="index">
       <int>14</int>
      </void>
      <void property="ruleType">
       <int>1</int>
      </void>
     </object>
    </void>
    <void method="add">
     <object class="com.mathworks.toolbox.simbio.desktop.editor.blocks.ParameterBlock" id="ParameterBlock17">
      <void id="Rectangle47" property="bounds">
       <void class="java.awt.Rectangle" method="getField">
        <string>x</string>
        <void method="set">
         <object idref="Rectangle47"/>
         <int>2020</int>
        </void>
       </void>
       <void class="java.awt.Rectangle" method="getField">
        <string>y</string>
        <void method="set">
         <object idref="Rectangle47"/>
         <int>6540</int>
        </void>
       </void>
      </void>
      <void property="identifier">
       <string>ParameterBlock_33ab3271_b0b6_44be_8592_ecf6dbc88c3d_2133</string>
      </void>
      <void property="name">
       <string>ke4</string>
      </void>
      <void property="visible">
       <boolean>false</boolean>
      </void>
      <void property="index">
       <int>85</int>
      </void>
     </object>
    </void>
    <void method="add">
     <object class="com.mathworks.toolbox.simbio.desktop.editor.blocks.ParameterBlock" id="ParameterBlock18">
      <void id="Rectangle48" property="bounds">
       <void class="java.awt.Rectangle" method="getField">
        <string>x</string>
        <void method="set">
         <object idref="Rectangle48"/>
         <int>1980</int>
        </void>
       </void>
       <void class="java.awt.Rectangle" method="getField">
        <string>y</string>
        <void method="set">
         <object idref="Rectangle48"/>
         <int>6540</int>
        </void>
       </void>
      </void>
      <void property="identifier">
       <string>ParameterBlock_33ab3271_b0b6_44be_8592_ecf6dbc88c3d_2131</string>
      </void>
      <void property="name">
       <string>ka4</string>
      </void>
      <void property="visible">
       <boolean>false</boolean>
      </void>
      <void property="index">
       <int>84</int>
      </void>
     </object>
    </void>
    <void method="add">
     <object class="com.mathworks.toolbox.simbio.desktop.editor.blocks.ParameterBlock" id="ParameterBlock19">
      <void id="Rectangle49" property="bounds">
       <void class="java.awt.Rectangle" method="getField">
        <string>x</string>
        <void method="set">
         <object idref="Rectangle49"/>
         <int>1940</int>
        </void>
       </void>
       <void class="java.awt.Rectangle" method="getField">
        <string>y</string>
        <void method="set">
         <object idref="Rectangle49"/>
         <int>6540</int>
        </void>
       </void>
      </void>
      <void property="identifier">
       <string>ParameterBlock_33ab3271_b0b6_44be_8592_ecf6dbc88c3d_2129</string>
      </void>
      <void property="name">
       <string>V4</string>
      </void>
      <void property="visible">
       <boolean>false</boolean>
      </void>
      <void property="index">
       <int>83</int>
      </void>
     </object>
    </void>
    <void method="add">
     <object class="com.mathworks.toolbox.simbio.desktop.editor.blocks.ParameterBlock" id="ParameterBlock20">
      <void id="Rectangle50" property="bounds">
       <void class="java.awt.Rectangle" method="getField">
        <string>x</string>
        <void method="set">
         <object idref="Rectangle50"/>
         <int>1900</int>
        </void>
       </void>
       <void class="java.awt.Rectangle" method="getField">
        <string>y</string>
        <void method="set">
         <object idref="Rectangle50"/>
         <int>6540</int>
        </void>
       </void>
      </void>
      <void property="identifier">
       <string>ParameterBlock_33ab3271_b0b6_44be_8592_ecf6dbc88c3d_2127</string>
      </void>
      <void property="name">
       <string>F4</string>
      </void>
      <void property="visible">
       <boolean>false</boolean>
      </void>
      <void property="index">
       <int>82</int>
      </void>
     </object>
    </void>
    <void method="add">
     <object class="com.mathworks.toolbox.simbio.desktop.editor.blocks.ReactionBlock" id="ReactionBlock13">
      <void id="Rectangle51" property="bounds">
       <void class="java.awt.Rectangle" method="getField">
        <string>x</string>
        <void method="set">
         <object idref="Rectangle51"/>
         <int>2240</int>
        </void>
       </void>
       <void class="java.awt.Rectangle" method="getField">
        <string>y</string>
        <void method="set">
         <object idref="Rectangle51"/>
         <int>6402</int>
        </void>
       </void>
      </void>
      <void property="identifier">
       <string>ReactionBlock_9a98b2e1_ce7d_4be8_a308_30be40c5b9db_2125</string>
      </void>
      <void property="name">
       <string>PK1a_ERKi</string>
      </void>
      <void property="index">
       <int>8</int>
      </void>
     </object>
    </void>
    <void method="add">
     <object class="com.mathworks.toolbox.simbio.desktop.editor.blocks.ParameterBlock" id="ParameterBlock21">
      <void id="Rectangle52" property="bounds">
       <void class="java.awt.Rectangle" method="getField">
        <string>x</string>
        <void method="set">
         <object idref="Rectangle52"/>
         <int>1860</int>
        </void>
       </void>
       <void class="java.awt.Rectangle" method="getField">
        <string>y</string>
        <void method="set">
         <object idref="Rectangle52"/>
         <int>6540</int>
        </void>
       </void>
      </void>
      <void property="identifier">
       <string>ParameterBlock_33ab3271_b0b6_44be_8592_ecf6dbc88c3d_1833</string>
      </void>
      <void property="name">
       <string>p3</string>
      </void>
      <void property="visible">
       <boolean>false</boolean>
      </void>
      <void property="index">
       <int>81</int>
      </void>
     </object>
    </void>
    <void method="add">
     <object class="com.mathworks.toolbox.simbio.desktop.editor.blocks.RuleBlock" id="RuleBlock7">
      <void id="Rectangle53" property="bounds">
       <void class="java.awt.Rectangle" method="getField">
        <string>x</string>
        <void method="set">
         <object idref="Rectangle53"/>
         <int>2061</int>
        </void>
       </void>
       <void class="java.awt.Rectangle" method="getField">
        <string>y</string>
        <void method="set">
         <object idref="Rectangle53"/>
         <int>6869</int>
        </void>
       </void>
      </void>
      <void property="expression">
       <string>p3*MEKi_C</string>
      </void>
      <void property="identifier">
       <string>RuleBlock_d3eb60df_b828_4286_be9b_d5c5667f8010_1831</string>
      </void>
      <void property="listImageName">
       <string>Palette_RepeatAssignment_16.png</string>
      </void>
      <void property="name">
       <string>PKtissue_MEKi</string>
      </void>
      <void property="expressionWithLHS">
       <string>MEKi = p3*MEKi_C</string>
      </void>
      <void property="index">
       <int>13</int>
      </void>
      <void property="ruleType">
       <int>1</int>
      </void>
     </object>
    </void>
    <void method="add">
     <object class="com.mathworks.toolbox.simbio.desktop.editor.blocks.ParameterBlock" id="ParameterBlock22">
      <void id="Rectangle54" property="bounds">
       <void class="java.awt.Rectangle" method="getField">
        <string>x</string>
        <void method="set">
         <object idref="Rectangle54"/>
         <int>1820</int>
        </void>
       </void>
       <void class="java.awt.Rectangle" method="getField">
        <string>y</string>
        <void method="set">
         <object idref="Rectangle54"/>
         <int>6540</int>
        </void>
       </void>
      </void>
      <void property="identifier">
       <string>ParameterBlock_33ab3271_b0b6_44be_8592_ecf6dbc88c3d_1829</string>
      </void>
      <void property="name">
       <string>p2</string>
      </void>
      <void property="visible">
       <boolean>false</boolean>
      </void>
      <void property="index">
       <int>80</int>
      </void>
     </object>
    </void>
    <void method="add">
     <object class="com.mathworks.toolbox.simbio.desktop.editor.blocks.RuleBlock" id="RuleBlock8">
      <void id="Rectangle55" property="bounds">
       <void class="java.awt.Rectangle" method="getField">
        <string>x</string>
        <void method="set">
         <object idref="Rectangle55"/>
         <int>2060</int>
        </void>
       </void>
       <void class="java.awt.Rectangle" method="getField">
        <string>y</string>
        <void method="set">
         <object idref="Rectangle55"/>
         <int>6808</int>
        </void>
       </void>
      </void>
      <void property="expression">
       <string>p2*RAFi_C</string>
      </void>
      <void property="identifier">
       <string>RuleBlock_d3eb60df_b828_4286_be9b_d5c5667f8010_1827</string>
      </void>
      <void property="listImageName">
       <string>Palette_RepeatAssignment_16.png</string>
      </void>
      <void property="name">
       <string>PKtissue_RAFi</string>
      </void>
      <void property="expressionWithLHS">
       <string>RAFi = p2*RAFi_C</string>
      </void>
      <void property="index">
       <int>12</int>
      </void>
      <void property="ruleType">
       <int>1</int>
      </void>
     </object>
    </void>
    <void method="add">
     <object class="com.mathworks.toolbox.simbio.desktop.editor.blocks.ParameterBlock" id="ParameterBlock23">
      <void id="Rectangle56" property="bounds">
       <void class="java.awt.Rectangle" method="getField">
        <string>x</string>
        <void method="set">
         <object idref="Rectangle56"/>
         <int>1780</int>
        </void>
       </void>
       <void class="java.awt.Rectangle" method="getField">
        <string>y</string>
        <void method="set">
         <object idref="Rectangle56"/>
         <int>6540</int>
        </void>
       </void>
      </void>
      <void property="identifier">
       <string>ParameterBlock_33ab3271_b0b6_44be_8592_ecf6dbc88c3d_1825</string>
      </void>
      <void property="name">
       <string>ke3</string>
      </void>
      <void property="visible">
       <boolean>false</boolean>
      </void>
      <void property="index">
       <int>79</int>
      </void>
     </object>
    </void>
    <void method="add">
     <object class="com.mathworks.toolbox.simbio.desktop.editor.blocks.ParameterBlock" id="ParameterBlock24">
      <void id="Rectangle57" property="bounds">
       <void class="java.awt.Rectangle" method="getField">
        <string>x</string>
        <void method="set">
         <object idref="Rectangle57"/>
         <int>1740</int>
        </void>
       </void>
       <void class="java.awt.Rectangle" method="getField">
        <string>y</string>
        <void method="set">
         <object idref="Rectangle57"/>
         <int>6540</int>
        </void>
       </void>
      </void>
      <void property="identifier">
       <string>ParameterBlock_33ab3271_b0b6_44be_8592_ecf6dbc88c3d_1823</string>
      </void>
      <void property="name">
       <string>ka3</string>
      </void>
      <void property="visible">
       <boolean>false</boolean>
      </void>
      <void property="index">
       <int>78</int>
      </void>
     </object>
    </void>
    <void method="add">
     <object class="com.mathworks.toolbox.simbio.desktop.editor.blocks.ParameterBlock" id="ParameterBlock25">
      <void id="Rectangle58" property="bounds">
       <void class="java.awt.Rectangle" method="getField">
        <string>x</string>
        <void method="set">
         <object idref="Rectangle58"/>
         <int>1700</int>
        </void>
       </void>
       <void class="java.awt.Rectangle" method="getField">
        <string>y</string>
        <void method="set">
         <object idref="Rectangle58"/>
         <int>6540</int>
        </void>
       </void>
      </void>
      <void property="identifier">
       <string>ParameterBlock_33ab3271_b0b6_44be_8592_ecf6dbc88c3d_1821</string>
      </void>
      <void property="name">
       <string>V3</string>
      </void>
      <void property="visible">
       <boolean>false</boolean>
      </void>
      <void property="index">
       <int>77</int>
      </void>
     </object>
    </void>
    <void method="add">
     <object class="com.mathworks.toolbox.simbio.desktop.editor.blocks.ParameterBlock" id="ParameterBlock26">
      <void id="Rectangle59" property="bounds">
       <void class="java.awt.Rectangle" method="getField">
        <string>x</string>
        <void method="set">
         <object idref="Rectangle59"/>
         <int>2390</int>
        </void>
       </void>
       <void class="java.awt.Rectangle" method="getField">
        <string>y</string>
        <void method="set">
         <object idref="Rectangle59"/>
         <int>6500</int>
        </void>
       </void>
      </void>
      <void property="identifier">
       <string>ParameterBlock_33ab3271_b0b6_44be_8592_ecf6dbc88c3d_1819</string>
      </void>
      <void property="name">
       <string>F3</string>
      </void>
      <void property="visible">
       <boolean>false</boolean>
      </void>
      <void property="index">
       <int>76</int>
      </void>
     </object>
    </void>
    <void method="add">
     <object class="com.mathworks.toolbox.simbio.desktop.editor.blocks.ReactionBlock" id="ReactionBlock14">
      <void id="Rectangle60" property="bounds">
       <void class="java.awt.Rectangle" method="getField">
        <string>x</string>
        <void method="set">
         <object idref="Rectangle60"/>
         <int>2105</int>
        </void>
       </void>
       <void class="java.awt.Rectangle" method="getField">
        <string>y</string>
        <void method="set">
         <object idref="Rectangle60"/>
         <int>6404</int>
        </void>
       </void>
      </void>
      <void property="identifier">
       <string>ReactionBlock_9a98b2e1_ce7d_4be8_a308_30be40c5b9db_1817</string>
      </void>
      <void property="name">
       <string>PK1a_MEKi</string>
      </void>
      <void property="index">
       <int>7</int>
      </void>
     </object>
    </void>
    <void method="add">
     <object class="com.mathworks.toolbox.simbio.desktop.editor.blocks.ParameterBlock" id="ParameterBlock27">
      <void id="Rectangle61" property="bounds">
       <void class="java.awt.Rectangle" method="getField">
        <string>x</string>
        <void method="set">
         <object idref="Rectangle61"/>
         <int>2350</int>
        </void>
       </void>
       <void class="java.awt.Rectangle" method="getField">
        <string>y</string>
        <void method="set">
         <object idref="Rectangle61"/>
         <int>6500</int>
        </void>
       </void>
      </void>
      <void property="identifier">
       <string>ParameterBlock_33ab3271_b0b6_44be_8592_ecf6dbc88c3d_1531</string>
      </void>
      <void property="name">
       <string>ke2</string>
      </void>
      <void property="visible">
       <boolean>false</boolean>
      </void>
      <void property="index">
       <int>75</int>
      </void>
     </object>
    </void>
    <void method="add">
     <object class="com.mathworks.toolbox.simbio.desktop.editor.blocks.ParameterBlock" id="ParameterBlock28">
      <void id="Rectangle62" property="bounds">
       <void class="java.awt.Rectangle" method="getField">
        <string>x</string>
        <void method="set">
         <object idref="Rectangle62"/>
         <int>2270</int>
        </void>
       </void>
       <void class="java.awt.Rectangle" method="getField">
        <string>y</string>
        <void method="set">
         <object idref="Rectangle62"/>
         <int>6500</int>
        </void>
       </void>
      </void>
      <void property="identifier">
       <string>ParameterBlock_33ab3271_b0b6_44be_8592_ecf6dbc88c3d_1529</string>
      </void>
      <void property="name">
       <string>ka2</string>
      </void>
      <void property="visible">
       <boolean>false</boolean>
      </void>
      <void property="index">
       <int>74</int>
      </void>
     </object>
    </void>
    <void method="add">
     <object class="com.mathworks.toolbox.simbio.desktop.editor.blocks.ParameterBlock" id="ParameterBlock29">
      <void id="Rectangle63" property="bounds">
       <void class="java.awt.Rectangle" method="getField">
        <string>x</string>
        <void method="set">
         <object idref="Rectangle63"/>
         <int>2200</int>
        </void>
       </void>
       <void class="java.awt.Rectangle" method="getField">
        <string>y</string>
        <void method="set">
         <object idref="Rectangle63"/>
         <int>6500</int>
        </void>
       </void>
      </void>
      <void property="identifier">
       <string>ParameterBlock_33ab3271_b0b6_44be_8592_ecf6dbc88c3d_1527</string>
      </void>
      <void property="name">
       <string>V2</string>
      </void>
      <void property="visible">
       <boolean>false</boolean>
      </void>
      <void property="index">
       <int>73</int>
      </void>
     </object>
    </void>
    <void method="add">
     <object class="com.mathworks.toolbox.simbio.desktop.editor.blocks.ParameterBlock" id="ParameterBlock30">
      <void id="Rectangle64" property="bounds">
       <void class="java.awt.Rectangle" method="getField">
        <string>x</string>
        <void method="set">
         <object idref="Rectangle64"/>
         <int>1980</int>
        </void>
       </void>
       <void class="java.awt.Rectangle" method="getField">
        <string>y</string>
        <void method="set">
         <object idref="Rectangle64"/>
         <int>6500</int>
        </void>
       </void>
      </void>
      <void property="identifier">
       <string>ParameterBlock_33ab3271_b0b6_44be_8592_ecf6dbc88c3d_1525</string>
      </void>
      <void property="name">
       <string>F2</string>
      </void>
      <void property="visible">
       <boolean>false</boolean>
      </void>
      <void property="index">
       <int>72</int>
      </void>
     </object>
    </void>
    <void method="add">
     <object class="com.mathworks.toolbox.simbio.desktop.editor.blocks.ReactionBlock" id="ReactionBlock15">
      <void id="Rectangle65" property="bounds">
       <void class="java.awt.Rectangle" method="getField">
        <string>x</string>
        <void method="set">
         <object idref="Rectangle65"/>
         <int>1905</int>
        </void>
       </void>
       <void class="java.awt.Rectangle" method="getField">
        <string>y</string>
        <void method="set">
         <object idref="Rectangle65"/>
         <int>6416</int>
        </void>
       </void>
      </void>
      <void property="identifier">
       <string>ReactionBlock_9a98b2e1_ce7d_4be8_a308_30be40c5b9db_1523</string>
      </void>
      <void property="name">
       <string>PK1a_RAFi</string>
      </void>
      <void property="index">
       <int>6</int>
      </void>
     </object>
    </void>
    <void method="add">
     <object class="com.mathworks.toolbox.simbio.desktop.editor.blocks.SpeciesBlock" id="SpeciesBlock9">
      <void property="blockShapeName">
       <string>shape8</string>
      </void>
      <void id="Rectangle66" property="bounds">
       <void class="java.awt.Rectangle" method="getField">
        <string>x</string>
        <void method="set">
         <object idref="Rectangle66"/>
         <int>2231</int>
        </void>
       </void>
       <void class="java.awt.Rectangle" method="getField">
        <string>y</string>
        <void method="set">
         <object idref="Rectangle66"/>
         <int>6444</int>
        </void>
       </void>
      </void>
      <void property="foreground">
       <object idref="Color1"/>
      </void>
      <void property="identifier">
       <string>SpeciesBlock_a45a064c_dd0d_401f_b903_98b0cb372a97_1520</string>
      </void>
      <void property="name">
       <string>ERKi_blood</string>
      </void>
      <void property="compartment">
       <object idref="SimBiologyCompartmentBlock0"/>
      </void>
      <void property="index">
       <int>28</int>
      </void>
     </object>
    </void>
    <void method="add">
     <object class="com.mathworks.toolbox.simbio.desktop.editor.blocks.SpeciesBlock" id="SpeciesBlock10">
      <void property="blockShapeName">
       <string>shape8</string>
      </void>
      <void id="Rectangle67" property="bounds">
       <void class="java.awt.Rectangle" method="getField">
        <string>x</string>
        <void method="set">
         <object idref="Rectangle67"/>
         <int>2232</int>
        </void>
       </void>
       <void class="java.awt.Rectangle" method="getField">
        <string>y</string>
        <void method="set">
         <object idref="Rectangle67"/>
         <int>6364</int>
        </void>
       </void>
      </void>
      <void property="foreground">
       <object idref="Color1"/>
      </void>
      <void property="identifier">
       <string>SpeciesBlock_a45a064c_dd0d_401f_b903_98b0cb372a97_1514</string>
      </void>
      <void property="name">
       <string>ERKi_gut</string>
      </void>
      <void property="compartment">
       <object idref="SimBiologyCompartmentBlock0"/>
      </void>
      <void property="index">
       <int>27</int>
      </void>
     </object>
    </void>
    <void method="add">
     <object class="com.mathworks.toolbox.simbio.desktop.editor.blocks.SpeciesBlock" id="SpeciesBlock11">
      <void property="blockShapeName">
       <string>shape8</string>
      </void>
      <void id="Rectangle68" property="bounds">
       <void class="java.awt.Rectangle" method="getField">
        <string>x</string>
        <void method="set">
         <object idref="Rectangle68"/>
         <int>2098</int>
        </void>
       </void>
       <void class="java.awt.Rectangle" method="getField">
        <string>y</string>
        <void method="set">
         <object idref="Rectangle68"/>
         <int>6450</int>
        </void>
       </void>
      </void>
      <void property="foreground">
       <object idref="Color2"/>
      </void>
      <void property="identifier">
       <string>SpeciesBlock_a45a064c_dd0d_401f_b903_98b0cb372a97_1508</string>
      </void>
      <void property="name">
       <string>MEKi_blood</string>
      </void>
      <void property="compartment">
       <object idref="SimBiologyCompartmentBlock0"/>
      </void>
      <void property="index">
       <int>26</int>
      </void>
     </object>
    </void>
    <void method="add">
     <object class="com.mathworks.toolbox.simbio.desktop.editor.blocks.SpeciesBlock" id="SpeciesBlock12">
      <void property="blockShapeName">
       <string>shape8</string>
      </void>
      <void id="Rectangle69" property="bounds">
       <void class="java.awt.Rectangle" method="getField">
        <string>x</string>
        <void method="set">
         <object idref="Rectangle69"/>
         <int>2097</int>
        </void>
       </void>
       <void class="java.awt.Rectangle" method="getField">
        <string>y</string>
        <void method="set">
         <object idref="Rectangle69"/>
         <int>6352</int>
        </void>
       </void>
      </void>
      <void property="foreground">
       <object idref="Color2"/>
      </void>
      <void property="identifier">
       <string>SpeciesBlock_a45a064c_dd0d_401f_b903_98b0cb372a97_1502</string>
      </void>
      <void property="name">
       <string>MEKi_gut</string>
      </void>
      <void property="compartment">
       <object idref="SimBiologyCompartmentBlock0"/>
      </void>
      <void property="index">
       <int>25</int>
      </void>
     </object>
    </void>
    <void method="add">
     <object class="com.mathworks.toolbox.simbio.desktop.editor.blocks.SpeciesBlock" id="SpeciesBlock13">
      <void property="blockShapeName">
       <string>shape8</string>
      </void>
      <void id="Rectangle70" property="bounds">
       <void class="java.awt.Rectangle" method="getField">
        <string>x</string>
        <void method="set">
         <object idref="Rectangle70"/>
         <int>1898</int>
        </void>
       </void>
       <void class="java.awt.Rectangle" method="getField">
        <string>y</string>
        <void method="set">
         <object idref="Rectangle70"/>
         <int>6460</int>
        </void>
       </void>
      </void>
      <void property="foreground">
       <object idref="Color3"/>
      </void>
      <void property="identifier">
       <string>SpeciesBlock_a45a064c_dd0d_401f_b903_98b0cb372a97_1496</string>
      </void>
      <void property="name">
       <string>RAFi_blood</string>
      </void>
      <void property="compartment">
       <object idref="SimBiologyCompartmentBlock0"/>
      </void>
      <void property="index">
       <int>24</int>
      </void>
     </object>
    </void>
    <void method="add">
     <object class="com.mathworks.toolbox.simbio.desktop.editor.blocks.SpeciesBlock" id="SpeciesBlock14">
      <void property="blockShapeName">
       <string>shape8</string>
      </void>
      <void id="Rectangle71" property="bounds">
       <void class="java.awt.Rectangle" method="getField">
        <string>x</string>
        <void method="set">
         <object idref="Rectangle71"/>
         <int>1897</int>
        </void>
       </void>
       <void class="java.awt.Rectangle" method="getField">
        <string>y</string>
        <void method="set">
         <object idref="Rectangle71"/>
         <int>6370</int>
        </void>
       </void>
      </void>
      <void property="foreground">
       <object idref="Color3"/>
      </void>
      <void property="identifier">
       <string>SpeciesBlock_a45a064c_dd0d_401f_b903_98b0cb372a97_1490</string>
      </void>
      <void property="name">
       <string>RAFi_gut</string>
      </void>
      <void property="compartment">
       <object idref="SimBiologyCompartmentBlock0"/>
      </void>
      <void property="index">
       <int>23</int>
      </void>
     </object>
    </void>
    <void method="add">
     <object class="com.mathworks.toolbox.simbio.desktop.editor.blocks.ParameterBlock" id="ParameterBlock31">
      <void id="Rectangle72" property="bounds">
       <void class="java.awt.Rectangle" method="getField">
        <string>x</string>
        <void method="set">
         <object idref="Rectangle72"/>
         <int>2120</int>
        </void>
       </void>
       <void class="java.awt.Rectangle" method="getField">
        <string>y</string>
        <void method="set">
         <object idref="Rectangle72"/>
         <int>6500</int>
        </void>
       </void>
      </void>
      <void property="identifier">
       <string>ParameterBlock_33ab3271_b0b6_44be_8592_ecf6dbc88c3d_1482</string>
      </void>
      <void property="name">
       <string>RTK3b</string>
      </void>
      <void property="visible">
       <boolean>false</boolean>
      </void>
      <void property="index">
       <int>71</int>
      </void>
     </object>
    </void>
    <void method="add">
     <object class="com.mathworks.toolbox.simbio.desktop.editor.blocks.ParameterBlock" id="ParameterBlock32">
      <void id="Rectangle73" property="bounds">
       <void class="java.awt.Rectangle" method="getField">
        <string>x</string>
        <void method="set">
         <object idref="Rectangle73"/>
         <int>2080</int>
        </void>
       </void>
       <void class="java.awt.Rectangle" method="getField">
        <string>y</string>
        <void method="set">
         <object idref="Rectangle73"/>
         <int>6500</int>
        </void>
       </void>
      </void>
      <void property="identifier">
       <string>ParameterBlock_33ab3271_b0b6_44be_8592_ecf6dbc88c3d_1480</string>
      </void>
      <void property="name">
       <string>G34</string>
      </void>
      <void property="visible">
       <boolean>false</boolean>
      </void>
      <void property="index">
       <int>70</int>
      </void>
     </object>
    </void>
    <void method="add">
     <object class="com.mathworks.toolbox.simbio.desktop.editor.blocks.ParameterBlock" id="ParameterBlock33">
      <void id="Rectangle74" property="bounds">
       <void class="java.awt.Rectangle" method="getField">
        <string>x</string>
        <void method="set">
         <object idref="Rectangle74"/>
         <int>1940</int>
        </void>
       </void>
       <void class="java.awt.Rectangle" method="getField">
        <string>y</string>
        <void method="set">
         <object idref="Rectangle74"/>
         <int>6500</int>
        </void>
       </void>
      </void>
      <void property="identifier">
       <string>ParameterBlock_33ab3271_b0b6_44be_8592_ecf6dbc88c3d_1478</string>
      </void>
      <void property="name">
       <string>G33</string>
      </void>
      <void property="visible">
       <boolean>false</boolean>
      </void>
      <void property="index">
       <int>69</int>
      </void>
     </object>
    </void>
    <void method="add">
     <object class="com.mathworks.toolbox.simbio.desktop.editor.blocks.RuleBlock" id="RuleBlock9">
      <void id="Rectangle75" property="bounds">
       <void class="java.awt.Rectangle" method="getField">
        <string>x</string>
        <void method="set">
         <object idref="Rectangle75"/>
         <int>2186</int>
        </void>
       </void>
       <void class="java.awt.Rectangle" method="getField">
        <string>y</string>
        <void method="set">
         <object idref="Rectangle75"/>
         <int>6671</int>
        </void>
       </void>
      </void>
      <void property="expression">
       <string>(RTK3b+(RTK3t-RTK3b)*(1-G33*HillEQ(FB3,kFB3,tauFB3))*(1-G34*HillEQ(FB4,kFB4,tauFB4)))</string>
      </void>
      <void property="identifier">
       <string>RuleBlock_d3eb60df_b828_4286_be9b_d5c5667f8010_1476</string>
      </void>
      <void property="listImageName">
       <string>Palette_RepeatAssignment_16.png</string>
      </void>
      <void property="name">
       <string>RTK3_rule</string>
      </void>
      <void property="expressionWithLHS">
       <string>RTK3 = (RTK3b+(RTK3t-RTK3b)*(1-G33*HillEQ(FB3,kFB3,tauFB3))*(1-G34*HillEQ(FB4,kFB4,tauFB4)))</string>
      </void>
      <void property="index">
       <int>11</int>
      </void>
      <void property="ruleType">
       <int>1</int>
      </void>
     </object>
    </void>
    <void method="add">
     <object class="com.mathworks.toolbox.simbio.desktop.editor.blocks.ParameterBlock" id="ParameterBlock34">
      <void id="Rectangle76" property="bounds">
       <void class="java.awt.Rectangle" method="getField">
        <string>x</string>
        <void method="set">
         <object idref="Rectangle76"/>
         <int>1900</int>
        </void>
       </void>
       <void class="java.awt.Rectangle" method="getField">
        <string>y</string>
        <void method="set">
         <object idref="Rectangle76"/>
         <int>6500</int>
        </void>
       </void>
      </void>
      <void property="identifier">
       <string>ParameterBlock_33ab3271_b0b6_44be_8592_ecf6dbc88c3d_1474</string>
      </void>
      <void property="name">
       <string>p1</string>
      </void>
      <void property="visible">
       <boolean>false</boolean>
      </void>
      <void property="index">
       <int>68</int>
      </void>
     </object>
    </void>
    <void method="add">
     <object class="com.mathworks.toolbox.simbio.desktop.editor.blocks.RuleBlock" id="RuleBlock10">
      <void id="Rectangle77" property="bounds">
       <void class="java.awt.Rectangle" method="getField">
        <string>x</string>
        <void method="set">
         <object idref="Rectangle77"/>
         <int>2045</int>
        </void>
       </void>
       <void class="java.awt.Rectangle" method="getField">
        <string>y</string>
        <void method="set">
         <object idref="Rectangle77"/>
         <int>6621</int>
        </void>
       </void>
      </void>
      <void property="expression">
       <string>p1*RTK1i_C</string>
      </void>
      <void property="identifier">
       <string>RuleBlock_d3eb60df_b828_4286_be9b_d5c5667f8010_1472</string>
      </void>
      <void property="listImageName">
       <string>Palette_RepeatAssignment_16.png</string>
      </void>
      <void property="name">
       <string>PKtissue_RTK1i</string>
      </void>
      <void property="expressionWithLHS">
       <string>RTK1i = p1*RTK1i_C</string>
      </void>
      <void property="index">
       <int>10</int>
      </void>
      <void property="ruleType">
       <int>1</int>
      </void>
     </object>
    </void>
    <void method="add">
     <object class="com.mathworks.toolbox.simbio.desktop.editor.blocks.ParameterBlock" id="ParameterBlock35">
      <void id="Rectangle78" property="bounds">
       <void class="java.awt.Rectangle" method="getField">
        <string>x</string>
        <void method="set">
         <object idref="Rectangle78"/>
         <int>1860</int>
        </void>
       </void>
       <void class="java.awt.Rectangle" method="getField">
        <string>y</string>
        <void method="set">
         <object idref="Rectangle78"/>
         <int>6500</int>
        </void>
       </void>
      </void>
      <void property="identifier">
       <string>ParameterBlock_33ab3271_b0b6_44be_8592_ecf6dbc88c3d_998</string>
      </void>
      <void property="name">
       <string>ke1</string>
      </void>
      <void property="visible">
       <boolean>false</boolean>
      </void>
      <void property="index">
       <int>67</int>
      </void>
     </object>
    </void>
    <void method="add">
     <object class="com.mathworks.toolbox.simbio.desktop.editor.blocks.ParameterBlock" id="ParameterBlock36">
      <void id="Rectangle79" property="bounds">
       <void class="java.awt.Rectangle" method="getField">
        <string>x</string>
        <void method="set">
         <object idref="Rectangle79"/>
         <int>1820</int>
        </void>
       </void>
       <void class="java.awt.Rectangle" method="getField">
        <string>y</string>
        <void method="set">
         <object idref="Rectangle79"/>
         <int>6500</int>
        </void>
       </void>
      </void>
      <void property="identifier">
       <string>ParameterBlock_33ab3271_b0b6_44be_8592_ecf6dbc88c3d_758</string>
      </void>
      <void property="name">
       <string>ka1</string>
      </void>
      <void property="visible">
       <boolean>false</boolean>
      </void>
      <void property="index">
       <int>66</int>
      </void>
     </object>
    </void>
    <void method="add">
     <object class="com.mathworks.toolbox.simbio.desktop.editor.blocks.ParameterBlock" id="ParameterBlock37">
      <void id="Rectangle80" property="bounds">
       <void class="java.awt.Rectangle" method="getField">
        <string>x</string>
        <void method="set">
         <object idref="Rectangle80"/>
         <int>1780</int>
        </void>
       </void>
       <void class="java.awt.Rectangle" method="getField">
        <string>y</string>
        <void method="set">
         <object idref="Rectangle80"/>
         <int>6500</int>
        </void>
       </void>
      </void>
      <void property="identifier">
       <string>ParameterBlock_33ab3271_b0b6_44be_8592_ecf6dbc88c3d_756</string>
      </void>
      <void property="name">
       <string>V1</string>
      </void>
      <void property="visible">
       <boolean>false</boolean>
      </void>
      <void property="index">
       <int>65</int>
      </void>
     </object>
    </void>
    <void method="add">
     <object class="com.mathworks.toolbox.simbio.desktop.editor.blocks.ParameterBlock" id="ParameterBlock38">
      <void id="Rectangle81" property="bounds">
       <void class="java.awt.Rectangle" method="getField">
        <string>x</string>
        <void method="set">
         <object idref="Rectangle81"/>
         <int>1740</int>
        </void>
       </void>
       <void class="java.awt.Rectangle" method="getField">
        <string>y</string>
        <void method="set">
         <object idref="Rectangle81"/>
         <int>6500</int>
        </void>
       </void>
      </void>
      <void property="identifier">
       <string>ParameterBlock_33ab3271_b0b6_44be_8592_ecf6dbc88c3d_754</string>
      </void>
      <void property="name">
       <string>F1</string>
      </void>
      <void property="visible">
       <boolean>false</boolean>
      </void>
      <void property="index">
       <int>64</int>
      </void>
     </object>
    </void>
    <void method="add">
     <object class="com.mathworks.toolbox.simbio.desktop.editor.blocks.SpeciesBlock" id="SpeciesBlock15">
      <void property="blockShapeName">
       <string>shape8</string>
      </void>
      <void id="Rectangle82" property="bounds">
       <void class="java.awt.Rectangle" method="getField">
        <string>x</string>
        <void method="set">
         <object idref="Rectangle82"/>
         <int>1774</int>
        </void>
       </void>
       <void class="java.awt.Rectangle" method="getField">
        <string>y</string>
        <void method="set">
         <object idref="Rectangle82"/>
         <int>6468</int>
        </void>
       </void>
      </void>
      <void property="foreground">
       <object idref="Color4"/>
      </void>
      <void property="identifier">
       <string>SpeciesBlock_a45a064c_dd0d_401f_b903_98b0cb372a97_511</string>
      </void>
      <void property="name">
       <string>RTK1i_blood</string>
      </void>
      <void property="compartment">
       <object idref="SimBiologyCompartmentBlock0"/>
      </void>
      <void property="index">
       <int>22</int>
      </void>
     </object>
    </void>
    <void method="add">
     <object class="com.mathworks.toolbox.simbio.desktop.editor.blocks.SpeciesBlock" id="SpeciesBlock16">
      <void property="blockShapeName">
       <string>shape8</string>
      </void>
      <void id="Rectangle83" property="bounds">
       <void class="java.awt.Rectangle" method="getField">
        <string>x</string>
        <void method="set">
         <object idref="Rectangle83"/>
         <int>2370</int>
        </void>
       </void>
       <void class="java.awt.Rectangle" method="getField">
        <string>y</string>
        <void method="set">
         <object idref="Rectangle83"/>
         <int>6892</int>
        </void>
       </void>
      </void>
      <void property="foreground">
       <object idref="Color1"/>
      </void>
      <void property="identifier">
       <string>SpeciesBlock_a45a064c_dd0d_401f_b903_98b0cb372a97_505</string>
      </void>
      <void property="name">
       <string>AKTi</string>
      </void>
      <void property="compartment">
       <object idref="SimBiologyCompartmentBlock0"/>
      </void>
      <void property="index">
       <int>21</int>
      </void>
     </object>
    </void>
    <void method="add">
     <object class="com.mathworks.toolbox.simbio.desktop.editor.blocks.ParameterBlock" id="ParameterBlock39">
      <void id="Rectangle84" property="bounds">
       <void class="java.awt.Rectangle" method="getField">
        <string>x</string>
        <void method="set">
         <object idref="Rectangle84"/>
         <int>1970</int>
        </void>
       </void>
       <void class="java.awt.Rectangle" method="getField">
        <string>y</string>
        <void method="set">
         <object idref="Rectangle84"/>
         <int>6679</int>
        </void>
       </void>
      </void>
      <void property="identifier">
       <string>ParameterBlock_33ab3271_b0b6_44be_8592_ecf6dbc88c3d_487</string>
      </void>
      <void property="name">
       <string>G24</string>
      </void>
      <void property="visible">
       <boolean>false</boolean>
      </void>
      <void property="index">
       <int>63</int>
      </void>
     </object>
    </void>
    <void method="add">
     <object class="com.mathworks.toolbox.simbio.desktop.editor.blocks.ParameterBlock" id="ParameterBlock40">
      <void id="Rectangle85" property="bounds">
       <void class="java.awt.Rectangle" method="getField">
        <string>x</string>
        <void method="set">
         <object idref="Rectangle85"/>
         <int>2200</int>
        </void>
       </void>
       <void class="java.awt.Rectangle" method="getField">
        <string>y</string>
        <void method="set">
         <object idref="Rectangle85"/>
         <int>6699</int>
        </void>
       </void>
      </void>
      <void property="identifier">
       <string>ParameterBlock_33ab3271_b0b6_44be_8592_ecf6dbc88c3d_485</string>
      </void>
      <void property="name">
       <string>tauFB4</string>
      </void>
      <void property="visible">
       <boolean>false</boolean>
      </void>
      <void property="index">
       <int>62</int>
      </void>
     </object>
    </void>
    <void method="add">
     <object class="com.mathworks.toolbox.simbio.desktop.editor.blocks.ParameterBlock" id="ParameterBlock41">
      <void id="Rectangle86" property="bounds">
       <void class="java.awt.Rectangle" method="getField">
        <string>x</string>
        <void method="set">
         <object idref="Rectangle86"/>
         <int>1790</int>
        </void>
       </void>
       <void class="java.awt.Rectangle" method="getField">
        <string>y</string>
        <void method="set">
         <object idref="Rectangle86"/>
         <int>6679</int>
        </void>
       </void>
      </void>
      <void property="identifier">
       <string>ParameterBlock_33ab3271_b0b6_44be_8592_ecf6dbc88c3d_483</string>
      </void>
      <void property="name">
       <string>kFB4</string>
      </void>
      <void property="visible">
       <boolean>false</boolean>
      </void>
      <void property="index">
       <int>61</int>
      </void>
     </object>
    </void>
    <void method="add">
     <object class="com.mathworks.toolbox.simbio.desktop.editor.blocks.ParameterBlock" id="ParameterBlock42">
      <void id="Rectangle87" property="bounds">
       <void class="java.awt.Rectangle" method="getField">
        <string>x</string>
        <void method="set">
         <object idref="Rectangle87"/>
         <int>1860</int>
        </void>
       </void>
       <void class="java.awt.Rectangle" method="getField">
        <string>y</string>
        <void method="set">
         <object idref="Rectangle87"/>
         <int>6699</int>
        </void>
       </void>
      </void>
      <void property="identifier">
       <string>ParameterBlock_33ab3271_b0b6_44be_8592_ecf6dbc88c3d_481</string>
      </void>
      <void property="name">
       <string>RTK1t</string>
      </void>
      <void property="visible">
       <boolean>false</boolean>
      </void>
      <void property="index">
       <int>60</int>
      </void>
     </object>
    </void>
    <void method="add">
     <object class="com.mathworks.toolbox.simbio.desktop.editor.blocks.ParameterBlock" id="ParameterBlock43">
      <void id="Rectangle88" property="bounds">
       <void class="java.awt.Rectangle" method="getField">
        <string>x</string>
        <void method="set">
         <object idref="Rectangle88"/>
         <int>1750</int>
        </void>
       </void>
       <void class="java.awt.Rectangle" method="getField">
        <string>y</string>
        <void method="set">
         <object idref="Rectangle88"/>
         <int>6679</int>
        </void>
       </void>
      </void>
      <void property="identifier">
       <string>ParameterBlock_33ab3271_b0b6_44be_8592_ecf6dbc88c3d_479</string>
      </void>
      <void property="name">
       <string>RTK1b</string>
      </void>
      <void property="visible">
       <boolean>false</boolean>
      </void>
      <void property="index">
       <int>59</int>
      </void>
     </object>
    </void>
    <void method="add">
     <object class="com.mathworks.toolbox.simbio.desktop.editor.blocks.ParameterBlock" id="ParameterBlock44">
      <void id="Rectangle89" property="bounds">
       <void class="java.awt.Rectangle" method="getField">
        <string>x</string>
        <void method="set">
         <object idref="Rectangle89"/>
         <int>2320</int>
        </void>
       </void>
       <void class="java.awt.Rectangle" method="getField">
        <string>y</string>
        <void method="set">
         <object idref="Rectangle89"/>
         <int>6669</int>
        </void>
       </void>
      </void>
      <void property="identifier">
       <string>ParameterBlock_33ab3271_b0b6_44be_8592_ecf6dbc88c3d_477</string>
      </void>
      <void property="name">
       <string>G14</string>
      </void>
      <void property="visible">
       <boolean>false</boolean>
      </void>
      <void property="index">
       <int>58</int>
      </void>
     </object>
    </void>
    <void method="add">
     <object class="com.mathworks.toolbox.simbio.desktop.editor.blocks.ParameterBlock" id="ParameterBlock45">
      <void id="Rectangle90" property="bounds">
       <void class="java.awt.Rectangle" method="getField">
        <string>x</string>
        <void method="set">
         <object idref="Rectangle90"/>
         <int>2160</int>
        </void>
       </void>
       <void class="java.awt.Rectangle" method="getField">
        <string>y</string>
        <void method="set">
         <object idref="Rectangle90"/>
         <int>6669</int>
        </void>
       </void>
      </void>
      <void property="identifier">
       <string>ParameterBlock_33ab3271_b0b6_44be_8592_ecf6dbc88c3d_475</string>
      </void>
      <void property="name">
       <string>taui5</string>
      </void>
      <void property="visible">
       <boolean>false</boolean>
      </void>
      <void property="index">
       <int>57</int>
      </void>
     </object>
    </void>
    <void method="add">
     <object class="com.mathworks.toolbox.simbio.desktop.editor.blocks.ParameterBlock" id="ParameterBlock46">
      <void id="Rectangle91" property="bounds">
       <void class="java.awt.Rectangle" method="getField">
        <string>x</string>
        <void method="set">
         <object idref="Rectangle91"/>
         <int>2090</int>
        </void>
       </void>
       <void class="java.awt.Rectangle" method="getField">
        <string>y</string>
        <void method="set">
         <object idref="Rectangle91"/>
         <int>6669</int>
        </void>
       </void>
      </void>
      <void property="identifier">
       <string>ParameterBlock_33ab3271_b0b6_44be_8592_ecf6dbc88c3d_473</string>
      </void>
      <void property="name">
       <string>ki5</string>
      </void>
      <void property="visible">
       <boolean>false</boolean>
      </void>
      <void property="index">
       <int>56</int>
      </void>
     </object>
    </void>
    <void method="add">
     <object class="com.mathworks.toolbox.simbio.desktop.editor.blocks.ParameterBlock" id="ParameterBlock47">
      <void id="Rectangle92" property="bounds">
       <void class="java.awt.Rectangle" method="getField">
        <string>x</string>
        <void method="set">
         <object idref="Rectangle92"/>
         <int>2050</int>
        </void>
       </void>
       <void class="java.awt.Rectangle" method="getField">
        <string>y</string>
        <void method="set">
         <object idref="Rectangle92"/>
         <int>6669</int>
        </void>
       </void>
      </void>
      <void property="identifier">
       <string>ParameterBlock_33ab3271_b0b6_44be_8592_ecf6dbc88c3d_471</string>
      </void>
      <void property="name">
       <string>RTK2t</string>
      </void>
      <void property="visible">
       <boolean>false</boolean>
      </void>
      <void property="index">
       <int>55</int>
      </void>
     </object>
    </void>
    <void method="add">
     <object class="com.mathworks.toolbox.simbio.desktop.editor.blocks.ParameterBlock" id="ParameterBlock48">
      <void id="Rectangle93" property="bounds">
       <void class="java.awt.Rectangle" method="getField">
        <string>x</string>
        <void method="set">
         <object idref="Rectangle93"/>
         <int>1820</int>
        </void>
       </void>
       <void class="java.awt.Rectangle" method="getField">
        <string>y</string>
        <void method="set">
         <object idref="Rectangle93"/>
         <int>6669</int>
        </void>
       </void>
      </void>
      <void property="identifier">
       <string>ParameterBlock_33ab3271_b0b6_44be_8592_ecf6dbc88c3d_467</string>
      </void>
      <void property="name">
       <string>RTK2b</string>
      </void>
      <void property="visible">
       <boolean>false</boolean>
      </void>
      <void property="index">
       <int>54</int>
      </void>
     </object>
    </void>
    <void method="add">
     <object class="com.mathworks.toolbox.simbio.desktop.editor.blocks.ParameterBlock" id="ParameterBlock49">
      <void id="Rectangle94" property="bounds">
       <void class="java.awt.Rectangle" method="getField">
        <string>x</string>
        <void method="set">
         <object idref="Rectangle94"/>
         <int>2300</int>
        </void>
       </void>
       <void class="java.awt.Rectangle" method="getField">
        <string>y</string>
        <void method="set">
         <object idref="Rectangle94"/>
         <int>6629</int>
        </void>
       </void>
      </void>
      <void property="identifier">
       <string>ParameterBlock_33ab3271_b0b6_44be_8592_ecf6dbc88c3d_465</string>
      </void>
      <void property="name">
       <string>G23</string>
      </void>
      <void property="visible">
       <boolean>false</boolean>
      </void>
      <void property="index">
       <int>53</int>
      </void>
     </object>
    </void>
    <void method="add">
     <object class="com.mathworks.toolbox.simbio.desktop.editor.blocks.RuleBlock" id="RuleBlock11">
      <void id="Rectangle95" property="bounds">
       <void class="java.awt.Rectangle" method="getField">
        <string>x</string>
        <void method="set">
         <object idref="Rectangle95"/>
         <int>2123</int>
        </void>
       </void>
       <void class="java.awt.Rectangle" method="getField">
        <string>y</string>
        <void method="set">
         <object idref="Rectangle95"/>
         <int>6627</int>
        </void>
       </void>
      </void>
      <void property="expression">
       <string>(RTK2b+(RTK2t-RTK2b)*(1-G23*HillEQ(FB3,kFB3,tauFB3))*(1-G24*HillEQ(FB4,kFB4,tauFB4)))</string>
      </void>
      <void property="identifier">
       <string>RuleBlock_d3eb60df_b828_4286_be9b_d5c5667f8010_463</string>
      </void>
      <void property="listImageName">
       <string>Palette_RepeatAssignment_16.png</string>
      </void>
      <void property="name">
       <string>RTK2_rule</string>
      </void>
      <void property="expressionWithLHS">
       <string>RTK2 = (RTK2b+(RTK2t-RTK2b)*(1-G23*HillEQ(FB3,kFB3,tauFB3))*(1-G24*HillEQ(FB4,kFB4,tauFB4)))</string>
      </void>
      <void property="index">
       <int>9</int>
      </void>
      <void property="ruleType">
       <int>1</int>
      </void>
     </object>
    </void>
    <void method="add">
     <object class="com.mathworks.toolbox.simbio.desktop.editor.blocks.ParameterBlock" id="ParameterBlock50">
      <void id="Rectangle96" property="bounds">
       <void class="java.awt.Rectangle" method="getField">
        <string>x</string>
        <void method="set">
         <object idref="Rectangle96"/>
         <int>2260</int>
        </void>
       </void>
       <void class="java.awt.Rectangle" method="getField">
        <string>y</string>
        <void method="set">
         <object idref="Rectangle96"/>
         <int>6629</int>
        </void>
       </void>
      </void>
      <void property="identifier">
       <string>ParameterBlock_33ab3271_b0b6_44be_8592_ecf6dbc88c3d_461</string>
      </void>
      <void property="name">
       <string>G13</string>
      </void>
      <void property="visible">
       <boolean>false</boolean>
      </void>
      <void property="index">
       <int>52</int>
      </void>
     </object>
    </void>
    <void method="add">
     <object class="com.mathworks.toolbox.simbio.desktop.editor.blocks.ReactionBlock" id="ReactionBlock16">
      <void id="Rectangle97" property="bounds">
       <void class="java.awt.Rectangle" method="getField">
        <string>x</string>
        <void method="set">
         <object idref="Rectangle97"/>
         <int>2291</int>
        </void>
       </void>
       <void class="java.awt.Rectangle" method="getField">
        <string>y</string>
        <void method="set">
         <object idref="Rectangle97"/>
         <int>6896</int>
        </void>
       </void>
      </void>
      <void property="identifier">
       <string>ReactionBlock_9a98b2e1_ce7d_4be8_a308_30be40c5b9db_266</string>
      </void>
      <void property="name">
       <string>fb4</string>
      </void>
      <void property="index">
       <int>5</int>
      </void>
     </object>
    </void>
    <void method="add">
     <object class="com.mathworks.toolbox.simbio.desktop.editor.blocks.SpeciesBlock" id="SpeciesBlock17">
      <void id="Rectangle98" property="bounds">
       <void class="java.awt.Rectangle" method="getField">
        <string>x</string>
        <void method="set">
         <object idref="Rectangle98"/>
         <int>2273</int>
        </void>
       </void>
       <void class="java.awt.Rectangle" method="getField">
        <string>y</string>
        <void method="set">
         <object idref="Rectangle98"/>
         <int>6684</int>
        </void>
       </void>
      </void>
      <void property="foreground">
       <object class="java.awt.Color" id="Color5">
        <int>255</int>
        <int>0</int>
        <int>0</int>
        <int>255</int>
       </object>
      </void>
      <void property="identifier">
       <string>SpeciesBlock_a45a064c_dd0d_401f_b903_98b0cb372a97_269</string>
      </void>
      <void property="name">
       <string>FB4</string>
      </void>
      <void property="compartment">
       <object idref="SimBiologyCompartmentBlock0"/>
      </void>
      <void property="index">
       <int>20</int>
      </void>
     </object>
    </void>
    <void method="add">
     <object class="com.mathworks.toolbox.simbio.desktop.editor.blocks.SpeciesBlock" id="SpeciesBlock18">
      <void id="Rectangle99" property="bounds">
       <void class="java.awt.Rectangle" method="getField">
        <string>x</string>
        <void method="set">
         <object idref="Rectangle99"/>
         <int>2186</int>
        </void>
       </void>
       <void class="java.awt.Rectangle" method="getField">
        <string>y</string>
        <void method="set">
         <object idref="Rectangle99"/>
         <int>6644</int>
        </void>
       </void>
      </void>
      <void property="identifier">
       <string>SpeciesBlock_ce5b579f_7b63_4dec_9bc9_0f035737e55c_710</string>
      </void>
      <void property="name">
       <string>RTK3</string>
      </void>
      <void property="compartment">
       <object idref="SimBiologyCompartmentBlock0"/>
      </void>
      <void property="index">
       <int>19</int>
      </void>
     </object>
    </void>
    <void method="add">
     <object class="com.mathworks.toolbox.simbio.desktop.editor.blocks.SpeciesBlock" id="SpeciesBlock19">
      <void id="Rectangle100" property="bounds">
       <void class="java.awt.Rectangle" method="getField">
        <string>x</string>
        <void method="set">
         <object idref="Rectangle100"/>
         <int>2119</int>
        </void>
       </void>
       <void class="java.awt.Rectangle" method="getField">
        <string>y</string>
        <void method="set">
         <object idref="Rectangle100"/>
         <int>6661</int>
        </void>
       </void>
      </void>
      <void property="identifier">
       <string>SpeciesBlock_ce5b579f_7b63_4dec_9bc9_0f035737e55c_707</string>
      </void>
      <void property="name">
       <string>RTK2</string>
      </void>
      <void property="compartment">
       <object idref="SimBiologyCompartmentBlock0"/>
      </void>
      <void property="index">
       <int>18</int>
      </void>
     </object>
    </void>
    <void method="add">
     <object class="com.mathworks.toolbox.simbio.desktop.editor.blocks.ParameterBlock" id="ParameterBlock51">
      <void id="Rectangle101" property="bounds">
       <void class="java.awt.Rectangle" method="getField">
        <string>x</string>
        <void method="set">
         <object idref="Rectangle101"/>
         <int>1900</int>
        </void>
       </void>
       <void class="java.awt.Rectangle" method="getField">
        <string>y</string>
        <void method="set">
         <object idref="Rectangle101"/>
         <int>6629</int>
        </void>
       </void>
      </void>
      <void property="identifier">
       <string>ParameterBlock_6e6cc337_515e_4287_878a_b5e4cd8d873d_437</string>
      </void>
      <void property="name">
       <string>taui3</string>
      </void>
      <void property="visible">
       <boolean>false</boolean>
      </void>
      <void property="index">
       <int>51</int>
      </void>
     </object>
    </void>
    <void method="add">
     <object class="com.mathworks.toolbox.simbio.desktop.editor.blocks.ParameterBlock" id="ParameterBlock52">
      <void id="Rectangle102" property="bounds">
       <void class="java.awt.Rectangle" method="getField">
        <string>x</string>
        <void method="set">
         <object idref="Rectangle102"/>
         <int>1860</int>
        </void>
       </void>
       <void class="java.awt.Rectangle" method="getField">
        <string>y</string>
        <void method="set">
         <object idref="Rectangle102"/>
         <int>6629</int>
        </void>
       </void>
      </void>
      <void property="identifier">
       <string>ParameterBlock_6e6cc337_515e_4287_878a_b5e4cd8d873d_435</string>
      </void>
      <void property="name">
       <string>ki3</string>
      </void>
      <void property="visible">
       <boolean>false</boolean>
      </void>
      <void property="index">
       <int>50</int>
      </void>
     </object>
    </void>
    <void method="add">
     <object class="com.mathworks.toolbox.simbio.desktop.editor.blocks.ParameterBlock" id="ParameterBlock53">
      <void id="Rectangle103" property="bounds">
       <void class="java.awt.Rectangle" method="getField">
        <string>x</string>
        <void method="set">
         <object idref="Rectangle103"/>
         <int>2220</int>
        </void>
       </void>
       <void class="java.awt.Rectangle" method="getField">
        <string>y</string>
        <void method="set">
         <object idref="Rectangle103"/>
         <int>6629</int>
        </void>
       </void>
      </void>
      <void property="identifier">
       <string>ParameterBlock_6e6cc337_515e_4287_878a_b5e4cd8d873d_433</string>
      </void>
      <void property="name">
       <string>CRAFt</string>
      </void>
      <void property="visible">
       <boolean>false</boolean>
      </void>
      <void property="index">
       <int>49</int>
      </void>
     </object>
    </void>
    <void method="add">
     <object class="com.mathworks.toolbox.simbio.desktop.editor.blocks.ParameterBlock" id="ParameterBlock54">
      <void id="Rectangle104" property="bounds">
       <void class="java.awt.Rectangle" method="getField">
        <string>x</string>
        <void method="set">
         <object idref="Rectangle104"/>
         <int>2180</int>
        </void>
       </void>
       <void class="java.awt.Rectangle" method="getField">
        <string>y</string>
        <void method="set">
         <object idref="Rectangle104"/>
         <int>6629</int>
        </void>
       </void>
      </void>
      <void property="identifier">
       <string>ParameterBlock_6e6cc337_515e_4287_878a_b5e4cd8d873d_431</string>
      </void>
      <void property="name">
       <string>CRAFb</string>
      </void>
      <void property="visible">
       <boolean>false</boolean>
      </void>
      <void property="index">
       <int>48</int>
      </void>
     </object>
    </void>
    <void method="add">
     <object class="com.mathworks.toolbox.simbio.desktop.editor.blocks.ParameterBlock" id="ParameterBlock55">
      <void id="Rectangle105" property="bounds">
       <void class="java.awt.Rectangle" method="getField">
        <string>x</string>
        <void method="set">
         <object idref="Rectangle105"/>
         <int>1740</int>
        </void>
       </void>
       <void class="java.awt.Rectangle" method="getField">
        <string>y</string>
        <void method="set">
         <object idref="Rectangle105"/>
         <int>6629</int>
        </void>
       </void>
      </void>
      <void property="identifier">
       <string>ParameterBlock_6e6cc337_515e_4287_878a_b5e4cd8d873d_429</string>
      </void>
      <void property="name">
       <string>BRAFt</string>
      </void>
      <void property="visible">
       <boolean>false</boolean>
      </void>
      <void property="index">
       <int>47</int>
      </void>
     </object>
    </void>
    <void method="add">
     <object class="com.mathworks.toolbox.simbio.desktop.editor.blocks.ParameterBlock" id="ParameterBlock56">
      <void id="Rectangle106" property="bounds">
       <void class="java.awt.Rectangle" method="getField">
        <string>x</string>
        <void method="set">
         <object idref="Rectangle106"/>
         <int>1820</int>
        </void>
       </void>
       <void class="java.awt.Rectangle" method="getField">
        <string>y</string>
        <void method="set">
         <object idref="Rectangle106"/>
         <int>6629</int>
        </void>
       </void>
      </void>
      <void property="identifier">
       <string>ParameterBlock_6e6cc337_515e_4287_878a_b5e4cd8d873d_427</string>
      </void>
      <void property="name">
       <string>BRAFb</string>
      </void>
      <void property="visible">
       <boolean>false</boolean>
      </void>
      <void property="index">
       <int>46</int>
      </void>
     </object>
    </void>
    <void method="add">
     <object class="com.mathworks.toolbox.simbio.desktop.editor.blocks.RuleBlock" id="RuleBlock12">
      <void id="Rectangle107" property="bounds">
       <void class="java.awt.Rectangle" method="getField">
        <string>x</string>
        <void method="set">
         <object idref="Rectangle107"/>
         <int>2026</int>
        </void>
       </void>
       <void class="java.awt.Rectangle" method="getField">
        <string>y</string>
        <void method="set">
         <object idref="Rectangle107"/>
         <int>6772</int>
        </void>
       </void>
      </void>
      <void property="expression">
       <string>(CRAFb+(CRAFt-CRAFb)*HillEQ(RAS,k5,tau5))</string>
      </void>
      <void property="identifier">
       <string>RuleBlock_f08b21b4_9a76_4ce6_9302_5fd9fa64462f_422</string>
      </void>
      <void property="listImageName">
       <string>Palette_RepeatAssignment_16.png</string>
      </void>
      <void property="name">
       <string>CRAF_rule</string>
      </void>
      <void property="expressionWithLHS">
       <string>CRAF = (CRAFb+(CRAFt-CRAFb)*HillEQ(RAS,k5,tau5))</string>
      </void>
      <void property="index">
       <int>8</int>
      </void>
      <void property="ruleType">
       <int>1</int>
      </void>
     </object>
    </void>
    <void method="add">
     <object class="com.mathworks.toolbox.simbio.desktop.editor.blocks.SpeciesBlock" id="SpeciesBlock20">
      <void id="Rectangle108" property="bounds">
       <void class="java.awt.Rectangle" method="getField">
        <string>x</string>
        <void method="set">
         <object idref="Rectangle108"/>
         <int>2023</int>
        </void>
       </void>
       <void class="java.awt.Rectangle" method="getField">
        <string>y</string>
        <void method="set">
         <object idref="Rectangle108"/>
         <int>6811</int>
        </void>
       </void>
      </void>
      <void property="identifier">
       <string>SpeciesBlock_d4783d13_eb0c_4f70_ac83_dc7441008e3d_425</string>
      </void>
      <void property="name">
       <string>CRAF</string>
      </void>
      <void property="compartment">
       <object idref="SimBiologyCompartmentBlock0"/>
      </void>
      <void property="index">
       <int>17</int>
      </void>
     </object>
    </void>
    <void method="add">
     <object class="com.mathworks.toolbox.simbio.desktop.editor.blocks.ParameterBlock" id="ParameterBlock57">
      <void id="Rectangle109" property="bounds">
       <void class="java.awt.Rectangle" method="getField">
        <string>x</string>
        <void method="set">
         <object idref="Rectangle109"/>
         <int>1400</int>
        </void>
       </void>
       <void class="java.awt.Rectangle" method="getField">
        <string>y</string>
        <void method="set">
         <object idref="Rectangle109"/>
         <int>50</int>
        </void>
       </void>
      </void>
      <void property="identifier">
       <string>ParameterBlock_cd017a24_2686_4b04_8050_559cd6f3b1f1_1617</string>
      </void>
      <void property="name">
       <string>taui4</string>
      </void>
      <void property="visible">
       <boolean>false</boolean>
      </void>
      <void property="index">
       <int>45</int>
      </void>
     </object>
    </void>
    <void method="add">
     <object class="com.mathworks.toolbox.simbio.desktop.editor.blocks.ParameterBlock" id="ParameterBlock58">
      <void id="Rectangle110" property="bounds">
       <void class="java.awt.Rectangle" method="getField">
        <string>x</string>
        <void method="set">
         <object idref="Rectangle110"/>
         <int>1360</int>
        </void>
       </void>
       <void class="java.awt.Rectangle" method="getField">
        <string>y</string>
        <void method="set">
         <object idref="Rectangle110"/>
         <int>50</int>
        </void>
       </void>
      </void>
      <void property="identifier">
       <string>ParameterBlock_cd017a24_2686_4b04_8050_559cd6f3b1f1_1615</string>
      </void>
      <void property="name">
       <string>tauFB3</string>
      </void>
      <void property="visible">
       <boolean>false</boolean>
      </void>
      <void property="index">
       <int>44</int>
      </void>
     </object>
    </void>
    <void method="add">
     <object class="com.mathworks.toolbox.simbio.desktop.editor.blocks.ParameterBlock" id="ParameterBlock59">
      <void id="Rectangle111" property="bounds">
       <void class="java.awt.Rectangle" method="getField">
        <string>x</string>
        <void method="set">
         <object idref="Rectangle111"/>
         <int>1320</int>
        </void>
       </void>
       <void class="java.awt.Rectangle" method="getField">
        <string>y</string>
        <void method="set">
         <object idref="Rectangle111"/>
         <int>50</int>
        </void>
       </void>
      </void>
      <void property="identifier">
       <string>ParameterBlock_cd017a24_2686_4b04_8050_559cd6f3b1f1_1613</string>
      </void>
      <void property="name">
       <string>ki4</string>
      </void>
      <void property="visible">
       <boolean>false</boolean>
      </void>
      <void property="index">
       <int>43</int>
      </void>
     </object>
    </void>
    <void method="add">
     <object class="com.mathworks.toolbox.simbio.desktop.editor.blocks.ParameterBlock" id="ParameterBlock60">
      <void id="Rectangle112" property="bounds">
       <void class="java.awt.Rectangle" method="getField">
        <string>x</string>
        <void method="set">
         <object idref="Rectangle112"/>
         <int>1280</int>
        </void>
       </void>
       <void class="java.awt.Rectangle" method="getField">
        <string>y</string>
        <void method="set">
         <object idref="Rectangle112"/>
         <int>50</int>
        </void>
       </void>
      </void>
      <void property="identifier">
       <string>ParameterBlock_cd017a24_2686_4b04_8050_559cd6f3b1f1_1611</string>
      </void>
      <void property="name">
       <string>kFB3</string>
      </void>
      <void property="visible">
       <boolean>false</boolean>
      </void>
      <void property="index">
       <int>42</int>
      </void>
     </object>
    </void>
    <void method="add">
     <object class="com.mathworks.toolbox.simbio.desktop.editor.blocks.RuleBlock" id="RuleBlock13">
      <void id="Rectangle113" property="bounds">
       <void class="java.awt.Rectangle" method="getField">
        <string>x</string>
        <void method="set">
         <object idref="Rectangle113"/>
         <int>2003</int>
        </void>
       </void>
       <void class="java.awt.Rectangle" method="getField">
        <string>y</string>
        <void method="set">
         <object idref="Rectangle113"/>
         <int>6621</int>
        </void>
       </void>
      </void>
      <void property="expression">
       <string>(RTK1b+(RTK1t-RTK1b)*(1-G13*HillEQ(FB3,kFB3,tauFB3))*(1-G14*HillEQ(FB4,kFB4,tauFB4)))*(1-HillEQ(RTK1i,ki1,taui1))</string>
      </void>
      <void property="identifier">
       <string>RuleBlock_ffbde6a1_1e47_4f55_8fdf_b67b5db824f9_1607</string>
      </void>
      <void property="listImageName">
       <string>Palette_RepeatAssignment_16.png</string>
      </void>
      <void property="name">
       <string>RTK1_rule</string>
      </void>
      <void property="expressionWithLHS">
       <string>RTK1 = (RTK1b+(RTK1t-RTK1b)*(1-G13*HillEQ(FB3,kFB3,tauFB3))*(1-G14*HillEQ(FB4,kFB4,tauFB4)))*(1-HillEQ(RTK1i,ki1,taui1))</string>
      </void>
      <void property="index">
       <int>7</int>
      </void>
      <void property="ruleType">
       <int>1</int>
      </void>
     </object>
    </void>
    <void method="add">
     <object class="com.mathworks.toolbox.simbio.desktop.editor.blocks.ParameterBlock" id="ParameterBlock61">
      <void id="Rectangle114" property="bounds">
       <void class="java.awt.Rectangle" method="getField">
        <string>x</string>
        <void method="set">
         <object idref="Rectangle114"/>
         <int>1200</int>
        </void>
       </void>
       <void class="java.awt.Rectangle" method="getField">
        <string>y</string>
        <void method="set">
         <object idref="Rectangle114"/>
         <int>50</int>
        </void>
       </void>
      </void>
      <void property="identifier">
       <string>ParameterBlock_cd017a24_2686_4b04_8050_559cd6f3b1f1_1604</string>
      </void>
      <void property="name">
       <string>tauFB2</string>
      </void>
      <void property="visible">
       <boolean>false</boolean>
      </void>
      <void property="index">
       <int>41</int>
      </void>
     </object>
    </void>
    <void method="add">
     <object class="com.mathworks.toolbox.simbio.desktop.editor.blocks.ParameterBlock" id="ParameterBlock62">
      <void id="Rectangle115" property="bounds">
       <void class="java.awt.Rectangle" method="getField">
        <string>x</string>
        <void method="set">
         <object idref="Rectangle115"/>
         <int>1160</int>
        </void>
       </void>
       <void class="java.awt.Rectangle" method="getField">
        <string>y</string>
        <void method="set">
         <object idref="Rectangle115"/>
         <int>50</int>
        </void>
       </void>
      </void>
      <void property="identifier">
       <string>ParameterBlock_cd017a24_2686_4b04_8050_559cd6f3b1f1_1602</string>
      </void>
      <void property="name">
       <string>kFB2</string>
      </void>
      <void property="visible">
       <boolean>false</boolean>
      </void>
      <void property="index">
       <int>40</int>
      </void>
     </object>
    </void>
    <void method="add">
     <object class="com.mathworks.toolbox.simbio.desktop.editor.blocks.ParameterBlock" id="ParameterBlock63">
      <void id="Rectangle116" property="bounds">
       <void class="java.awt.Rectangle" method="getField">
        <string>x</string>
        <void method="set">
         <object idref="Rectangle116"/>
         <int>1120</int>
        </void>
       </void>
       <void class="java.awt.Rectangle" method="getField">
        <string>y</string>
        <void method="set">
         <object idref="Rectangle116"/>
         <int>50</int>
        </void>
       </void>
      </void>
      <void property="identifier">
       <string>ParameterBlock_cd017a24_2686_4b04_8050_559cd6f3b1f1_1600</string>
      </void>
      <void property="name">
       <string>taui2</string>
      </void>
      <void property="visible">
       <boolean>false</boolean>
      </void>
      <void property="index">
       <int>39</int>
      </void>
     </object>
    </void>
    <void method="add">
     <object class="com.mathworks.toolbox.simbio.desktop.editor.blocks.ParameterBlock" id="ParameterBlock64">
      <void id="Rectangle117" property="bounds">
       <void class="java.awt.Rectangle" method="getField">
        <string>x</string>
        <void method="set">
         <object idref="Rectangle117"/>
         <int>1080</int>
        </void>
       </void>
       <void class="java.awt.Rectangle" method="getField">
        <string>y</string>
        <void method="set">
         <object idref="Rectangle117"/>
         <int>50</int>
        </void>
       </void>
      </void>
      <void property="identifier">
       <string>ParameterBlock_cd017a24_2686_4b04_8050_559cd6f3b1f1_1598</string>
      </void>
      <void property="name">
       <string>ki2</string>
      </void>
      <void property="visible">
       <boolean>false</boolean>
      </void>
      <void property="index">
       <int>38</int>
      </void>
     </object>
    </void>
    <void method="add">
     <object class="com.mathworks.toolbox.simbio.desktop.editor.blocks.ParameterBlock" id="ParameterBlock65">
      <void id="Rectangle118" property="bounds">
       <void class="java.awt.Rectangle" method="getField">
        <string>x</string>
        <void method="set">
         <object idref="Rectangle118"/>
         <int>1040</int>
        </void>
       </void>
       <void class="java.awt.Rectangle" method="getField">
        <string>y</string>
        <void method="set">
         <object idref="Rectangle118"/>
         <int>50</int>
        </void>
       </void>
      </void>
      <void property="identifier">
       <string>ParameterBlock_cd017a24_2686_4b04_8050_559cd6f3b1f1_1596</string>
      </void>
      <void property="name">
       <string>taui1</string>
      </void>
      <void property="visible">
       <boolean>false</boolean>
      </void>
      <void property="index">
       <int>37</int>
      </void>
     </object>
    </void>
    <void method="add">
     <object class="com.mathworks.toolbox.simbio.desktop.editor.blocks.ParameterBlock" id="ParameterBlock66">
      <void id="Rectangle119" property="bounds">
       <void class="java.awt.Rectangle" method="getField">
        <string>x</string>
        <void method="set">
         <object idref="Rectangle119"/>
         <int>1000</int>
        </void>
       </void>
       <void class="java.awt.Rectangle" method="getField">
        <string>y</string>
        <void method="set">
         <object idref="Rectangle119"/>
         <int>50</int>
        </void>
       </void>
      </void>
      <void property="identifier">
       <string>ParameterBlock_cd017a24_2686_4b04_8050_559cd6f3b1f1_1594</string>
      </void>
      <void property="name">
       <string>ki1</string>
      </void>
      <void property="visible">
       <boolean>false</boolean>
      </void>
      <void property="index">
       <int>36</int>
      </void>
     </object>
    </void>
    <void method="add">
     <object class="com.mathworks.toolbox.simbio.desktop.editor.blocks.ParameterBlock" id="ParameterBlock67">
      <void id="Rectangle120" property="bounds">
       <void class="java.awt.Rectangle" method="getField">
        <string>x</string>
        <void method="set">
         <object idref="Rectangle120"/>
         <int>960</int>
        </void>
       </void>
       <void class="java.awt.Rectangle" method="getField">
        <string>y</string>
        <void method="set">
         <object idref="Rectangle120"/>
         <int>50</int>
        </void>
       </void>
      </void>
      <void property="identifier">
       <string>ParameterBlock_cd017a24_2686_4b04_8050_559cd6f3b1f1_1592</string>
      </void>
      <void property="name">
       <string>tau7</string>
      </void>
      <void property="visible">
       <boolean>false</boolean>
      </void>
      <void property="index">
       <int>35</int>
      </void>
     </object>
    </void>
    <void method="add">
     <object class="com.mathworks.toolbox.simbio.desktop.editor.blocks.ParameterBlock" id="ParameterBlock68">
      <void id="Rectangle121" property="bounds">
       <void class="java.awt.Rectangle" method="getField">
        <string>x</string>
        <void method="set">
         <object idref="Rectangle121"/>
         <int>920</int>
        </void>
       </void>
       <void class="java.awt.Rectangle" method="getField">
        <string>y</string>
        <void method="set">
         <object idref="Rectangle121"/>
         <int>50</int>
        </void>
       </void>
      </void>
      <void property="identifier">
       <string>ParameterBlock_cd017a24_2686_4b04_8050_559cd6f3b1f1_1590</string>
      </void>
      <void property="name">
       <string>k7</string>
      </void>
      <void property="visible">
       <boolean>false</boolean>
      </void>
      <void property="index">
       <int>34</int>
      </void>
     </object>
    </void>
    <void method="add">
     <object class="com.mathworks.toolbox.simbio.desktop.editor.blocks.ParameterBlock" id="ParameterBlock69">
      <void id="Rectangle122" property="bounds">
       <void class="java.awt.Rectangle" method="getField">
        <string>x</string>
        <void method="set">
         <object idref="Rectangle122"/>
         <int>1560</int>
        </void>
       </void>
       <void class="java.awt.Rectangle" method="getField">
        <string>y</string>
        <void method="set">
         <object idref="Rectangle122"/>
         <int>10</int>
        </void>
       </void>
      </void>
      <void property="identifier">
       <string>ParameterBlock_cd017a24_2686_4b04_8050_559cd6f3b1f1_1588</string>
      </void>
      <void property="name">
       <string>PI3Kt</string>
      </void>
      <void property="visible">
       <boolean>false</boolean>
      </void>
      <void property="index">
       <int>33</int>
      </void>
     </object>
    </void>
    <void method="add">
     <object class="com.mathworks.toolbox.simbio.desktop.editor.blocks.ParameterBlock" id="ParameterBlock70">
      <void id="Rectangle123" property="bounds">
       <void class="java.awt.Rectangle" method="getField">
        <string>x</string>
        <void method="set">
         <object idref="Rectangle123"/>
         <int>1520</int>
        </void>
       </void>
       <void class="java.awt.Rectangle" method="getField">
        <string>y</string>
        <void method="set">
         <object idref="Rectangle123"/>
         <int>10</int>
        </void>
       </void>
      </void>
      <void property="identifier">
       <string>ParameterBlock_cd017a24_2686_4b04_8050_559cd6f3b1f1_1586</string>
      </void>
      <void property="name">
       <string>PI3Kb</string>
      </void>
      <void property="visible">
       <boolean>false</boolean>
      </void>
      <void property="index">
       <int>32</int>
      </void>
     </object>
    </void>
    <void method="add">
     <object class="com.mathworks.toolbox.simbio.desktop.editor.blocks.RuleBlock" id="RuleBlock14">
      <void id="Rectangle124" property="bounds">
       <void class="java.awt.Rectangle" method="getField">
        <string>x</string>
        <void method="set">
         <object idref="Rectangle124"/>
         <int>2190</int>
        </void>
       </void>
       <void class="java.awt.Rectangle" method="getField">
        <string>y</string>
        <void method="set">
         <object idref="Rectangle124"/>
         <int>6739</int>
        </void>
       </void>
      </void>
      <void property="expression">
       <string>PI3Kb + (PI3Kt - PI3Kb)*HillEQ(RTK3 + wRAS*RAS,k7,tau7)</string>
      </void>
      <void property="identifier">
       <string>RuleBlock_ffbde6a1_1e47_4f55_8fdf_b67b5db824f9_1584</string>
      </void>
      <void property="listImageName">
       <string>Palette_RepeatAssignment_16.png</string>
      </void>
      <void property="name">
       <string>PI3K_rule</string>
      </void>
      <void property="expressionWithLHS">
       <string>PI3K = PI3Kb + (PI3Kt - PI3Kb)*HillEQ(RTK3 + wRAS*RAS,k7,tau7)</string>
      </void>
      <void property="index">
       <int>6</int>
      </void>
      <void property="ruleType">
       <int>1</int>
      </void>
     </object>
    </void>
    <void method="add">
     <object class="com.mathworks.toolbox.simbio.desktop.editor.blocks.ParameterBlock" id="ParameterBlock71">
      <void id="Rectangle125" property="bounds">
       <void class="java.awt.Rectangle" method="getField">
        <string>x</string>
        <void method="set">
         <object idref="Rectangle125"/>
         <int>1480</int>
        </void>
       </void>
       <void class="java.awt.Rectangle" method="getField">
        <string>y</string>
        <void method="set">
         <object idref="Rectangle125"/>
         <int>10</int>
        </void>
       </void>
      </void>
      <void property="identifier">
       <string>ParameterBlock_cd017a24_2686_4b04_8050_559cd6f3b1f1_1581</string>
      </void>
      <void property="name">
       <string>tau8</string>
      </void>
      <void property="visible">
       <boolean>false</boolean>
      </void>
      <void property="index">
       <int>31</int>
      </void>
     </object>
    </void>
    <void method="add">
     <object class="com.mathworks.toolbox.simbio.desktop.editor.blocks.ParameterBlock" id="ParameterBlock72">
      <void id="Rectangle126" property="bounds">
       <void class="java.awt.Rectangle" method="getField">
        <string>x</string>
        <void method="set">
         <object idref="Rectangle126"/>
         <int>1440</int>
        </void>
       </void>
       <void class="java.awt.Rectangle" method="getField">
        <string>y</string>
        <void method="set">
         <object idref="Rectangle126"/>
         <int>10</int>
        </void>
       </void>
      </void>
      <void property="identifier">
       <string>ParameterBlock_cd017a24_2686_4b04_8050_559cd6f3b1f1_1579</string>
      </void>
      <void property="name">
       <string>k8</string>
      </void>
      <void property="visible">
       <boolean>false</boolean>
      </void>
      <void property="index">
       <int>30</int>
      </void>
     </object>
    </void>
    <void method="add">
     <object class="com.mathworks.toolbox.simbio.desktop.editor.blocks.ParameterBlock" id="ParameterBlock73">
      <void id="Rectangle127" property="bounds">
       <void class="java.awt.Rectangle" method="getField">
        <string>x</string>
        <void method="set">
         <object idref="Rectangle127"/>
         <int>1400</int>
        </void>
       </void>
       <void class="java.awt.Rectangle" method="getField">
        <string>y</string>
        <void method="set">
         <object idref="Rectangle127"/>
         <int>10</int>
        </void>
       </void>
      </void>
      <void property="identifier">
       <string>ParameterBlock_cd017a24_2686_4b04_8050_559cd6f3b1f1_1577</string>
      </void>
      <void property="name">
       <string>AKTt</string>
      </void>
      <void property="visible">
       <boolean>false</boolean>
      </void>
      <void property="index">
       <int>29</int>
      </void>
     </object>
    </void>
    <void method="add">
     <object class="com.mathworks.toolbox.simbio.desktop.editor.blocks.ParameterBlock" id="ParameterBlock74">
      <void id="Rectangle128" property="bounds">
       <void class="java.awt.Rectangle" method="getField">
        <string>x</string>
        <void method="set">
         <object idref="Rectangle128"/>
         <int>1360</int>
        </void>
       </void>
       <void class="java.awt.Rectangle" method="getField">
        <string>y</string>
        <void method="set">
         <object idref="Rectangle128"/>
         <int>10</int>
        </void>
       </void>
      </void>
      <void property="identifier">
       <string>ParameterBlock_cd017a24_2686_4b04_8050_559cd6f3b1f1_1575</string>
      </void>
      <void property="name">
       <string>AKTb</string>
      </void>
      <void property="visible">
       <boolean>false</boolean>
      </void>
      <void property="index">
       <int>28</int>
      </void>
     </object>
    </void>
    <void method="add">
     <object class="com.mathworks.toolbox.simbio.desktop.editor.blocks.RuleBlock" id="RuleBlock15">
      <void id="Rectangle129" property="bounds">
       <void class="java.awt.Rectangle" method="getField">
        <string>x</string>
        <void method="set">
         <object idref="Rectangle129"/>
         <int>2258</int>
        </void>
       </void>
       <void class="java.awt.Rectangle" method="getField">
        <string>y</string>
        <void method="set">
         <object idref="Rectangle129"/>
         <int>6969</int>
        </void>
       </void>
      </void>
      <void property="expression">
       <string>(AKTb + (AKTt - AKTb)*HillEQ(PI3K,k8,tau8))*(1-HillEQ(AKTi,ki5,taui5))</string>
      </void>
      <void property="identifier">
       <string>RuleBlock_ffbde6a1_1e47_4f55_8fdf_b67b5db824f9_1573</string>
      </void>
      <void property="listImageName">
       <string>Palette_RepeatAssignment_16.png</string>
      </void>
      <void property="name">
       <string>AKT_rule</string>
      </void>
      <void property="expressionWithLHS">
       <string>AKT = (AKTb + (AKTt - AKTb)*HillEQ(PI3K,k8,tau8))*(1-HillEQ(AKTi,ki5,taui5))</string>
      </void>
      <void property="index">
       <int>5</int>
      </void>
      <void property="ruleType">
       <int>1</int>
      </void>
     </object>
    </void>
    <void method="add">
     <object class="com.mathworks.toolbox.simbio.desktop.editor.blocks.ParameterBlock" id="ParameterBlock75">
      <void id="Rectangle130" property="bounds">
       <void class="java.awt.Rectangle" method="getField">
        <string>x</string>
        <void method="set">
         <object idref="Rectangle130"/>
         <int>1320</int>
        </void>
       </void>
       <void class="java.awt.Rectangle" method="getField">
        <string>y</string>
        <void method="set">
         <object idref="Rectangle130"/>
         <int>10</int>
        </void>
       </void>
      </void>
      <void property="identifier">
       <string>ParameterBlock_cd017a24_2686_4b04_8050_559cd6f3b1f1_1570</string>
      </void>
      <void property="name">
       <string>wOR</string>
      </void>
      <void property="visible">
       <boolean>false</boolean>
      </void>
      <void property="index">
       <int>27</int>
      </void>
     </object>
    </void>
    <void method="add">
     <object class="com.mathworks.toolbox.simbio.desktop.editor.blocks.ParameterBlock" id="ParameterBlock76">
      <void id="Rectangle131" property="bounds">
       <void class="java.awt.Rectangle" method="getField">
        <string>x</string>
        <void method="set">
         <object idref="Rectangle131"/>
         <int>1280</int>
        </void>
       </void>
       <void class="java.awt.Rectangle" method="getField">
        <string>y</string>
        <void method="set">
         <object idref="Rectangle131"/>
         <int>10</int>
        </void>
       </void>
      </void>
      <void property="identifier">
       <string>ParameterBlock_cd017a24_2686_4b04_8050_559cd6f3b1f1_1568</string>
      </void>
      <void property="name">
       <string>umax</string>
      </void>
      <void property="visible">
       <boolean>false</boolean>
      </void>
      <void property="index">
       <int>26</int>
      </void>
     </object>
    </void>
    <void method="add">
     <object class="com.mathworks.toolbox.simbio.desktop.editor.blocks.ParameterBlock" id="ParameterBlock77">
      <void id="Rectangle132" property="bounds">
       <void class="java.awt.Rectangle" method="getField">
        <string>x</string>
        <void method="set">
         <object idref="Rectangle132"/>
         <int>1240</int>
        </void>
       </void>
       <void class="java.awt.Rectangle" method="getField">
        <string>y</string>
        <void method="set">
         <object idref="Rectangle132"/>
         <int>10</int>
        </void>
       </void>
      </void>
      <void property="identifier">
       <string>ParameterBlock_cd017a24_2686_4b04_8050_559cd6f3b1f1_1566</string>
      </void>
      <void property="name">
       <string>taug</string>
      </void>
      <void property="visible">
       <boolean>false</boolean>
      </void>
      <void property="index">
       <int>25</int>
      </void>
     </object>
    </void>
    <void method="add">
     <object class="com.mathworks.toolbox.simbio.desktop.editor.blocks.ParameterBlock" id="ParameterBlock78">
      <void id="Rectangle133" property="bounds">
       <void class="java.awt.Rectangle" method="getField">
        <string>x</string>
        <void method="set">
         <object idref="Rectangle133"/>
         <int>1200</int>
        </void>
       </void>
       <void class="java.awt.Rectangle" method="getField">
        <string>y</string>
        <void method="set">
         <object idref="Rectangle133"/>
         <int>10</int>
        </void>
       </void>
      </void>
      <void property="identifier">
       <string>ParameterBlock_cd017a24_2686_4b04_8050_559cd6f3b1f1_1564</string>
      </void>
      <void property="name">
       <string>kg</string>
      </void>
      <void property="visible">
       <boolean>false</boolean>
      </void>
      <void property="index">
       <int>24</int>
      </void>
     </object>
    </void>
    <void method="add">
     <object class="com.mathworks.toolbox.simbio.desktop.editor.blocks.ParameterBlock" id="ParameterBlock79">
      <void id="Rectangle134" property="bounds">
       <void class="java.awt.Rectangle" method="getField">
        <string>x</string>
        <void method="set">
         <object idref="Rectangle134"/>
         <int>1160</int>
        </void>
       </void>
       <void class="java.awt.Rectangle" method="getField">
        <string>y</string>
        <void method="set">
         <object idref="Rectangle134"/>
         <int>10</int>
        </void>
       </void>
      </void>
      <void property="identifier">
       <string>ParameterBlock_cd017a24_2686_4b04_8050_559cd6f3b1f1_1562</string>
      </void>
      <void property="name">
       <string>dmax</string>
      </void>
      <void property="visible">
       <boolean>false</boolean>
      </void>
      <void property="index">
       <int>23</int>
      </void>
     </object>
    </void>
    <void method="add">
     <object class="com.mathworks.toolbox.simbio.desktop.editor.blocks.ParameterBlock" id="ParameterBlock80">
      <void id="Rectangle135" property="bounds">
       <void class="java.awt.Rectangle" method="getField">
        <string>x</string>
        <void method="set">
         <object idref="Rectangle135"/>
         <int>1120</int>
        </void>
       </void>
       <void class="java.awt.Rectangle" method="getField">
        <string>y</string>
        <void method="set">
         <object idref="Rectangle135"/>
         <int>10</int>
        </void>
       </void>
      </void>
      <void property="identifier">
       <string>ParameterBlock_cd017a24_2686_4b04_8050_559cd6f3b1f1_1560</string>
      </void>
      <void property="name">
       <string>Vmax</string>
      </void>
      <void property="visible">
       <boolean>false</boolean>
      </void>
      <void property="index">
       <int>22</int>
      </void>
     </object>
    </void>
    <void method="add">
     <object class="com.mathworks.toolbox.simbio.desktop.editor.blocks.ReactionBlock" id="ReactionBlock17">
      <void id="Rectangle136" property="bounds">
       <void class="java.awt.Rectangle" method="getField">
        <string>x</string>
        <void method="set">
         <object idref="Rectangle136"/>
         <int>1913</int>
        </void>
       </void>
       <void class="java.awt.Rectangle" method="getField">
        <string>y</string>
        <void method="set">
         <object idref="Rectangle136"/>
         <int>7122</int>
        </void>
       </void>
      </void>
      <void property="identifier">
       <string>ReactionBlock_321c3b21_2303_4f39_bb89_c9680eed47f2_1558</string>
      </void>
      <void property="name">
       <string>cell growth</string>
      </void>
      <void property="index">
       <int>4</int>
      </void>
     </object>
    </void>
    <void method="add">
     <object class="com.mathworks.toolbox.simbio.desktop.editor.blocks.ReactionBlock" id="ReactionBlock18">
      <void id="Rectangle137" property="bounds">
       <void class="java.awt.Rectangle" method="getField">
        <string>x</string>
        <void method="set">
         <object idref="Rectangle137"/>
         <int>2011</int>
        </void>
       </void>
       <void class="java.awt.Rectangle" method="getField">
        <string>y</string>
        <void method="set">
         <object idref="Rectangle137"/>
         <int>7057</int>
        </void>
       </void>
      </void>
      <void property="identifier">
       <string>ReactionBlock_321c3b21_2303_4f39_bb89_c9680eed47f2_1432</string>
      </void>
      <void property="name">
       <string>TD</string>
      </void>
      <void property="index">
       <int>3</int>
      </void>
     </object>
    </void>
    <void method="add">
     <object class="com.mathworks.toolbox.simbio.desktop.editor.blocks.ReactionBlock" id="ReactionBlock19">
      <void id="Rectangle138" property="bounds">
       <void class="java.awt.Rectangle" method="getField">
        <string>x</string>
        <void method="set">
         <object idref="Rectangle138"/>
         <int>1787</int>
        </void>
       </void>
       <void class="java.awt.Rectangle" method="getField">
        <string>y</string>
        <void method="set">
         <object idref="Rectangle138"/>
         <int>6812</int>
        </void>
       </void>
      </void>
      <void property="identifier">
       <string>ReactionBlock_321c3b21_2303_4f39_bb89_c9680eed47f2_1425</string>
      </void>
      <void property="name">
       <string>fb3</string>
      </void>
      <void property="index">
       <int>2</int>
      </void>
     </object>
    </void>
    <void method="add">
     <object class="com.mathworks.toolbox.simbio.desktop.editor.blocks.ReactionBlock" id="ReactionBlock20">
      <void id="Rectangle139" property="bounds">
       <void class="java.awt.Rectangle" method="getField">
        <string>x</string>
        <void method="set">
         <object idref="Rectangle139"/>
         <int>1901</int>
        </void>
       </void>
       <void class="java.awt.Rectangle" method="getField">
        <string>y</string>
        <void method="set">
         <object idref="Rectangle139"/>
         <int>6813</int>
        </void>
       </void>
      </void>
      <void property="identifier">
       <string>ReactionBlock_321c3b21_2303_4f39_bb89_c9680eed47f2_1418</string>
      </void>
      <void property="name">
       <string>fb2</string>
      </void>
      <void property="index">
       <int>1</int>
      </void>
     </object>
    </void>
    <void method="add">
     <object class="com.mathworks.toolbox.simbio.desktop.editor.blocks.SpeciesBlock" id="SpeciesBlock21">
      <void property="blockShapeName">
       <string>shape8</string>
      </void>
      <void id="Rectangle140" property="bounds">
       <void class="java.awt.Rectangle" method="getField">
        <string>x</string>
        <void method="set">
         <object idref="Rectangle140"/>
         <int>2060</int>
        </void>
       </void>
       <void class="java.awt.Rectangle" method="getField">
        <string>y</string>
        <void method="set">
         <object idref="Rectangle140"/>
         <int>6781</int>
        </void>
       </void>
      </void>
      <void property="foreground">
       <object idref="Color3"/>
      </void>
      <void property="identifier">
       <string>SpeciesBlock_66c68a43_372c_4759_a793_6a9ed54ad7ae_1415</string>
      </void>
      <void property="name">
       <string>RAFi</string>
      </void>
      <void property="compartment">
       <object idref="SimBiologyCompartmentBlock0"/>
      </void>
      <void property="index">
       <int>16</int>
      </void>
     </object>
    </void>
    <void method="add">
     <object class="com.mathworks.toolbox.simbio.desktop.editor.blocks.SpeciesBlock" id="SpeciesBlock22">
      <void id="Rectangle141" property="bounds">
       <void class="java.awt.Rectangle" method="getField">
        <string>x</string>
        <void method="set">
         <object idref="Rectangle141"/>
         <int>2189</int>
        </void>
       </void>
       <void class="java.awt.Rectangle" method="getField">
        <string>y</string>
        <void method="set">
         <object idref="Rectangle141"/>
         <int>6926</int>
        </void>
       </void>
      </void>
      <void property="identifier">
       <string>SpeciesBlock_66c68a43_372c_4759_a793_6a9ed54ad7ae_1412</string>
      </void>
      <void property="name">
       <string>AKT</string>
      </void>
      <void property="compartment">
       <object idref="SimBiologyCompartmentBlock0"/>
      </void>
      <void property="index">
       <int>15</int>
      </void>
     </object>
    </void>
    <void method="add">
     <object class="com.mathworks.toolbox.simbio.desktop.editor.blocks.SpeciesBlock" id="SpeciesBlock23">
      <void id="Rectangle142" property="bounds">
       <void class="java.awt.Rectangle" method="getField">
        <string>x</string>
        <void method="set">
         <object idref="Rectangle142"/>
         <int>2184</int>
        </void>
       </void>
       <void class="java.awt.Rectangle" method="getField">
        <string>y</string>
        <void method="set">
         <object idref="Rectangle142"/>
         <int>6796</int>
        </void>
       </void>
      </void>
      <void property="identifier">
       <string>SpeciesBlock_66c68a43_372c_4759_a793_6a9ed54ad7ae_1409</string>
      </void>
      <void property="name">
       <string>PI3K</string>
      </void>
      <void property="compartment">
       <object idref="SimBiologyCompartmentBlock0"/>
      </void>
      <void property="index">
       <int>14</int>
      </void>
     </object>
    </void>
    <void method="add">
     <object class="com.mathworks.toolbox.simbio.desktop.editor.blocks.ParameterBlock" id="ParameterBlock81">
      <void id="Rectangle143" property="bounds">
       <void class="java.awt.Rectangle" method="getField">
        <string>x</string>
        <void method="set">
         <object idref="Rectangle143"/>
         <int>830</int>
        </void>
       </void>
       <void class="java.awt.Rectangle" method="getField">
        <string>y</string>
        <void method="set">
         <object idref="Rectangle143"/>
         <int>310</int>
        </void>
       </void>
      </void>
      <void property="identifier">
       <string>ParameterBlock_cd017a24_2686_4b04_8050_559cd6f3b1f1_1406</string>
      </void>
      <void property="name">
       <string>tau5</string>
      </void>
      <void property="visible">
       <boolean>false</boolean>
      </void>
      <void property="index">
       <int>21</int>
      </void>
     </object>
    </void>
    <void method="add">
     <object class="com.mathworks.toolbox.simbio.desktop.editor.blocks.ParameterBlock" id="ParameterBlock82">
      <void id="Rectangle144" property="bounds">
       <void class="java.awt.Rectangle" method="getField">
        <string>x</string>
        <void method="set">
         <object idref="Rectangle144"/>
         <int>790</int>
        </void>
       </void>
       <void class="java.awt.Rectangle" method="getField">
        <string>y</string>
        <void method="set">
         <object idref="Rectangle144"/>
         <int>310</int>
        </void>
       </void>
      </void>
      <void property="identifier">
       <string>ParameterBlock_cd017a24_2686_4b04_8050_559cd6f3b1f1_1404</string>
      </void>
      <void property="name">
       <string>k5</string>
      </void>
      <void property="visible">
       <boolean>false</boolean>
      </void>
      <void property="index">
       <int>20</int>
      </void>
     </object>
    </void>
    <void method="add">
     <object class="com.mathworks.toolbox.simbio.desktop.editor.blocks.ReactionBlock" id="ReactionBlock21">
      <void id="Rectangle145" property="bounds">
       <void class="java.awt.Rectangle" method="getField">
        <string>x</string>
        <void method="set">
         <object idref="Rectangle145"/>
         <int>1940</int>
        </void>
       </void>
       <void class="java.awt.Rectangle" method="getField">
        <string>y</string>
        <void method="set">
         <object idref="Rectangle145"/>
         <int>7007</int>
        </void>
       </void>
      </void>
      <void property="identifier">
       <string>ReactionBlock_321c3b21_2303_4f39_bb89_c9680eed47f2_1400</string>
      </void>
      <void property="name">
       <string>fb1</string>
      </void>
     </object>
    </void>
    <void method="add">
     <object class="com.mathworks.toolbox.simbio.desktop.editor.blocks.ParameterBlock" id="ParameterBlock83">
      <void id="Rectangle146" property="bounds">
       <void class="java.awt.Rectangle" method="getField">
        <string>x</string>
        <void method="set">
         <object idref="Rectangle146"/>
         <int>710</int>
        </void>
       </void>
       <void class="java.awt.Rectangle" method="getField">
        <string>y</string>
        <void method="set">
         <object idref="Rectangle146"/>
         <int>310</int>
        </void>
       </void>
      </void>
      <void property="identifier">
       <string>ParameterBlock_cd017a24_2686_4b04_8050_559cd6f3b1f1_1397</string>
      </void>
      <void property="name">
       <string>tau6</string>
      </void>
      <void property="visible">
       <boolean>false</boolean>
      </void>
      <void property="index">
       <int>19</int>
      </void>
     </object>
    </void>
    <void method="add">
     <object class="com.mathworks.toolbox.simbio.desktop.editor.blocks.ParameterBlock" id="ParameterBlock84">
      <void id="Rectangle147" property="bounds">
       <void class="java.awt.Rectangle" method="getField">
        <string>x</string>
        <void method="set">
         <object idref="Rectangle147"/>
         <int>870</int>
        </void>
       </void>
       <void class="java.awt.Rectangle" method="getField">
        <string>y</string>
        <void method="set">
         <object idref="Rectangle147"/>
         <int>270</int>
        </void>
       </void>
      </void>
      <void property="identifier">
       <string>ParameterBlock_cd017a24_2686_4b04_8050_559cd6f3b1f1_1395</string>
      </void>
      <void property="name">
       <string>k6</string>
      </void>
      <void property="visible">
       <boolean>false</boolean>
      </void>
      <void property="index">
       <int>18</int>
      </void>
     </object>
    </void>
    <void method="add">
     <object class="com.mathworks.toolbox.simbio.desktop.editor.blocks.ParameterBlock" id="ParameterBlock85">
      <void id="Rectangle148" property="bounds">
       <void class="java.awt.Rectangle" method="getField">
        <string>x</string>
        <void method="set">
         <object idref="Rectangle148"/>
         <int>830</int>
        </void>
       </void>
       <void class="java.awt.Rectangle" method="getField">
        <string>y</string>
        <void method="set">
         <object idref="Rectangle148"/>
         <int>270</int>
        </void>
       </void>
      </void>
      <void property="identifier">
       <string>ParameterBlock_cd017a24_2686_4b04_8050_559cd6f3b1f1_1393</string>
      </void>
      <void property="name">
       <string>S6t</string>
      </void>
      <void property="visible">
       <boolean>false</boolean>
      </void>
      <void property="index">
       <int>17</int>
      </void>
     </object>
    </void>
    <void method="add">
     <object class="com.mathworks.toolbox.simbio.desktop.editor.blocks.ParameterBlock" id="ParameterBlock86">
      <void id="Rectangle149" property="bounds">
       <void class="java.awt.Rectangle" method="getField">
        <string>x</string>
        <void method="set">
         <object idref="Rectangle149"/>
         <int>790</int>
        </void>
       </void>
       <void class="java.awt.Rectangle" method="getField">
        <string>y</string>
        <void method="set">
         <object idref="Rectangle149"/>
         <int>270</int>
        </void>
       </void>
      </void>
      <void property="identifier">
       <string>ParameterBlock_cd017a24_2686_4b04_8050_559cd6f3b1f1_1391</string>
      </void>
      <void property="name">
       <string>S6b</string>
      </void>
      <void property="visible">
       <boolean>false</boolean>
      </void>
      <void property="index">
       <int>16</int>
      </void>
     </object>
    </void>
    <void method="add">
     <object class="com.mathworks.toolbox.simbio.desktop.editor.blocks.RuleBlock" id="RuleBlock16">
      <void id="Rectangle150" property="bounds">
       <void class="java.awt.Rectangle" method="getField">
        <string>x</string>
        <void method="set">
         <object idref="Rectangle150"/>
         <int>2067</int>
        </void>
       </void>
       <void class="java.awt.Rectangle" method="getField">
        <string>y</string>
        <void method="set">
         <object idref="Rectangle150"/>
         <int>6999</int>
        </void>
       </void>
      </void>
      <void property="expression">
       <string>S6b + (S6t - S6b)*HillEQ(wOR*ERK + (1-wOR)*AKT,k6,tau6)</string>
      </void>
      <void property="identifier">
       <string>RuleBlock_ffbde6a1_1e47_4f55_8fdf_b67b5db824f9_1389</string>
      </void>
      <void property="listImageName">
       <string>Palette_RepeatAssignment_16.png</string>
      </void>
      <void property="name">
       <string>S6_rule</string>
      </void>
      <void property="expressionWithLHS">
       <string>S6 = S6b + (S6t - S6b)*HillEQ(wOR*ERK + (1-wOR)*AKT,k6,tau6)</string>
      </void>
      <void property="index">
       <int>4</int>
      </void>
      <void property="ruleType">
       <int>1</int>
      </void>
     </object>
    </void>
    <void method="add">
     <object class="com.mathworks.toolbox.simbio.desktop.editor.blocks.ParameterBlock" id="ParameterBlock87">
      <void id="Rectangle151" property="bounds">
       <void class="java.awt.Rectangle" method="getField">
        <string>x</string>
        <void method="set">
         <object idref="Rectangle151"/>
         <int>710</int>
        </void>
       </void>
       <void class="java.awt.Rectangle" method="getField">
        <string>y</string>
        <void method="set">
         <object idref="Rectangle151"/>
         <int>270</int>
        </void>
       </void>
      </void>
      <void property="identifier">
       <string>ParameterBlock_cd017a24_2686_4b04_8050_559cd6f3b1f1_1384</string>
      </void>
      <void property="name">
       <string>tau4</string>
      </void>
      <void property="visible">
       <boolean>false</boolean>
      </void>
      <void property="index">
       <int>15</int>
      </void>
     </object>
    </void>
    <void method="add">
     <object class="com.mathworks.toolbox.simbio.desktop.editor.blocks.ParameterBlock" id="ParameterBlock88">
      <void id="Rectangle152" property="bounds">
       <void class="java.awt.Rectangle" method="getField">
        <string>x</string>
        <void method="set">
         <object idref="Rectangle152"/>
         <int>870</int>
        </void>
       </void>
       <void class="java.awt.Rectangle" method="getField">
        <string>y</string>
        <void method="set">
         <object idref="Rectangle152"/>
         <int>230</int>
        </void>
       </void>
      </void>
      <void property="identifier">
       <string>ParameterBlock_cd017a24_2686_4b04_8050_559cd6f3b1f1_1306</string>
      </void>
      <void property="name">
       <string>tauFB1</string>
      </void>
      <void property="visible">
       <boolean>false</boolean>
      </void>
      <void property="index">
       <int>14</int>
      </void>
     </object>
    </void>
    <void method="add">
     <object class="com.mathworks.toolbox.simbio.desktop.editor.blocks.ParameterBlock" id="ParameterBlock89">
      <void id="Rectangle153" property="bounds">
       <void class="java.awt.Rectangle" method="getField">
        <string>x</string>
        <void method="set">
         <object idref="Rectangle153"/>
         <int>830</int>
        </void>
       </void>
       <void class="java.awt.Rectangle" method="getField">
        <string>y</string>
        <void method="set">
         <object idref="Rectangle153"/>
         <int>230</int>
        </void>
       </void>
      </void>
      <void property="identifier">
       <string>ParameterBlock_cd017a24_2686_4b04_8050_559cd6f3b1f1_1304</string>
      </void>
      <void property="name">
       <string>kFB1</string>
      </void>
      <void property="visible">
       <boolean>false</boolean>
      </void>
      <void property="index">
       <int>13</int>
      </void>
     </object>
    </void>
    <void method="add">
     <object class="com.mathworks.toolbox.simbio.desktop.editor.blocks.ParameterBlock" id="ParameterBlock90">
      <void id="Rectangle154" property="bounds">
       <void class="java.awt.Rectangle" method="getField">
        <string>x</string>
        <void method="set">
         <object idref="Rectangle154"/>
         <int>790</int>
        </void>
       </void>
       <void class="java.awt.Rectangle" method="getField">
        <string>y</string>
        <void method="set">
         <object idref="Rectangle154"/>
         <int>230</int>
        </void>
       </void>
      </void>
      <void property="identifier">
       <string>ParameterBlock_cd017a24_2686_4b04_8050_559cd6f3b1f1_1302</string>
      </void>
      <void property="name">
       <string>k4</string>
      </void>
      <void property="visible">
       <boolean>false</boolean>
      </void>
      <void property="index">
       <int>12</int>
      </void>
     </object>
    </void>
    <void method="add">
     <object class="com.mathworks.toolbox.simbio.desktop.editor.blocks.ParameterBlock" id="ParameterBlock91">
      <void id="Rectangle155" property="bounds">
       <void class="java.awt.Rectangle" method="getField">
        <string>x</string>
        <void method="set">
         <object idref="Rectangle155"/>
         <int>750</int>
        </void>
       </void>
       <void class="java.awt.Rectangle" method="getField">
        <string>y</string>
        <void method="set">
         <object idref="Rectangle155"/>
         <int>230</int>
        </void>
       </void>
      </void>
      <void property="identifier">
       <string>ParameterBlock_cd017a24_2686_4b04_8050_559cd6f3b1f1_1300</string>
      </void>
      <void property="name">
       <string>ERKt</string>
      </void>
      <void property="visible">
       <boolean>false</boolean>
      </void>
      <void property="index">
       <int>11</int>
      </void>
     </object>
    </void>
    <void method="add">
     <object class="com.mathworks.toolbox.simbio.desktop.editor.blocks.ParameterBlock" id="ParameterBlock92">
      <void id="Rectangle156" property="bounds">
       <void class="java.awt.Rectangle" method="getField">
        <string>x</string>
        <void method="set">
         <object idref="Rectangle156"/>
         <int>710</int>
        </void>
       </void>
       <void class="java.awt.Rectangle" method="getField">
        <string>y</string>
        <void method="set">
         <object idref="Rectangle156"/>
         <int>230</int>
        </void>
       </void>
      </void>
      <void property="identifier">
       <string>ParameterBlock_cd017a24_2686_4b04_8050_559cd6f3b1f1_1298</string>
      </void>
      <void property="name">
       <string>ERKb</string>
      </void>
      <void property="visible">
       <boolean>false</boolean>
      </void>
      <void property="index">
       <int>10</int>
      </void>
     </object>
    </void>
    <void method="add">
     <object class="com.mathworks.toolbox.simbio.desktop.editor.blocks.RuleBlock" id="RuleBlock17">
      <void id="Rectangle157" property="bounds">
       <void class="java.awt.Rectangle" method="getField">
        <string>x</string>
        <void method="set">
         <object idref="Rectangle157"/>
         <int>2003</int>
        </void>
       </void>
       <void class="java.awt.Rectangle" method="getField">
        <string>y</string>
        <void method="set">
         <object idref="Rectangle157"/>
         <int>6913</int>
        </void>
       </void>
      </void>
      <void property="expression">
       <string>(ERKb + (ERKt-ERKb)*HillEQ(MEK,k4,tau4))*(1-Gdusp*HillEQ(FB1,kFB1,tauFB1))*(1-HillEQ(ERKi,ki4,taui4))</string>
      </void>
      <void property="identifier">
       <string>RuleBlock_ffbde6a1_1e47_4f55_8fdf_b67b5db824f9_1294</string>
      </void>
      <void property="listImageName">
       <string>Palette_RepeatAssignment_16.png</string>
      </void>
      <void property="name">
       <string>ERK_rule</string>
      </void>
      <void property="expressionWithLHS">
       <string>ERK = (ERKb + (ERKt-ERKb)*HillEQ(MEK,k4,tau4))*(1-Gdusp*HillEQ(FB1,kFB1,tauFB1))*(1-HillEQ(ERKi,ki4,taui4))</string>
      </void>
      <void property="index">
       <int>3</int>
      </void>
      <void property="ruleType">
       <int>1</int>
      </void>
     </object>
    </void>
    <void method="add">
     <object class="com.mathworks.toolbox.simbio.desktop.editor.blocks.ParameterBlock" id="ParameterBlock93">
      <void id="Rectangle158" property="bounds">
       <void class="java.awt.Rectangle" method="getField">
        <string>x</string>
        <void method="set">
         <object idref="Rectangle158"/>
         <int>2140</int>
        </void>
       </void>
       <void class="java.awt.Rectangle" method="getField">
        <string>y</string>
        <void method="set">
         <object idref="Rectangle158"/>
         <int>6629</int>
        </void>
       </void>
      </void>
      <void property="identifier">
       <string>ParameterBlock_cd017a24_2686_4b04_8050_559cd6f3b1f1_1292</string>
      </void>
      <void property="name">
       <string>tau2</string>
      </void>
      <void property="visible">
       <boolean>false</boolean>
      </void>
      <void property="index">
       <int>9</int>
      </void>
     </object>
    </void>
    <void method="add">
     <object class="com.mathworks.toolbox.simbio.desktop.editor.blocks.ParameterBlock" id="ParameterBlock94">
      <void id="Rectangle159" property="bounds">
       <void class="java.awt.Rectangle" method="getField">
        <string>x</string>
        <void method="set">
         <object idref="Rectangle159"/>
         <int>2100</int>
        </void>
       </void>
       <void class="java.awt.Rectangle" method="getField">
        <string>y</string>
        <void method="set">
         <object idref="Rectangle159"/>
         <int>6629</int>
        </void>
       </void>
      </void>
      <void property="identifier">
       <string>ParameterBlock_cd017a24_2686_4b04_8050_559cd6f3b1f1_1290</string>
      </void>
      <void property="name">
       <string>k2</string>
      </void>
      <void property="visible">
       <boolean>false</boolean>
      </void>
      <void property="index">
       <int>8</int>
      </void>
     </object>
    </void>
    <void method="add">
     <object class="com.mathworks.toolbox.simbio.desktop.editor.blocks.ParameterBlock" id="ParameterBlock95">
      <void id="Rectangle160" property="bounds">
       <void class="java.awt.Rectangle" method="getField">
        <string>x</string>
        <void method="set">
         <object idref="Rectangle160"/>
         <int>2060</int>
        </void>
       </void>
       <void class="java.awt.Rectangle" method="getField">
        <string>y</string>
        <void method="set">
         <object idref="Rectangle160"/>
         <int>6629</int>
        </void>
       </void>
      </void>
      <void property="identifier">
       <string>ParameterBlock_cd017a24_2686_4b04_8050_559cd6f3b1f1_1288</string>
      </void>
      <void property="name">
       <string>MEKb</string>
      </void>
      <void property="visible">
       <boolean>false</boolean>
      </void>
      <void property="index">
       <int>7</int>
      </void>
     </object>
    </void>
    <void method="add">
     <object class="com.mathworks.toolbox.simbio.desktop.editor.blocks.ParameterBlock" id="ParameterBlock96">
      <void id="Rectangle161" property="bounds">
       <void class="java.awt.Rectangle" method="getField">
        <string>x</string>
        <void method="set">
         <object idref="Rectangle161"/>
         <int>2020</int>
        </void>
       </void>
       <void class="java.awt.Rectangle" method="getField">
        <string>y</string>
        <void method="set">
         <object idref="Rectangle161"/>
         <int>6629</int>
        </void>
       </void>
      </void>
      <void property="identifier">
       <string>ParameterBlock_cd017a24_2686_4b04_8050_559cd6f3b1f1_1286</string>
      </void>
      <void property="name">
       <string>MEKt</string>
      </void>
      <void property="visible">
       <boolean>false</boolean>
      </void>
      <void property="index">
       <int>6</int>
      </void>
     </object>
    </void>
    <void method="add">
     <object class="com.mathworks.toolbox.simbio.desktop.editor.blocks.ParameterBlock" id="ParameterBlock97">
      <void id="Rectangle162" property="bounds">
       <void class="java.awt.Rectangle" method="getField">
        <string>x</string>
        <void method="set">
         <object idref="Rectangle162"/>
         <int>1980</int>
        </void>
       </void>
       <void class="java.awt.Rectangle" method="getField">
        <string>y</string>
        <void method="set">
         <object idref="Rectangle162"/>
         <int>6629</int>
        </void>
       </void>
      </void>
      <void property="identifier">
       <string>ParameterBlock_cd017a24_2686_4b04_8050_559cd6f3b1f1_1284</string>
      </void>
      <void property="name">
       <string>tau3</string>
      </void>
      <void property="visible">
       <boolean>false</boolean>
      </void>
      <void property="index">
       <int>5</int>
      </void>
     </object>
    </void>
    <void method="add">
     <object class="com.mathworks.toolbox.simbio.desktop.editor.blocks.ParameterBlock" id="ParameterBlock98">
      <void id="Rectangle163" property="bounds">
       <void class="java.awt.Rectangle" method="getField">
        <string>x</string>
        <void method="set">
         <object idref="Rectangle163"/>
         <int>1940</int>
        </void>
       </void>
       <void class="java.awt.Rectangle" method="getField">
        <string>y</string>
        <void method="set">
         <object idref="Rectangle163"/>
         <int>6629</int>
        </void>
       </void>
      </void>
      <void property="identifier">
       <string>ParameterBlock_cd017a24_2686_4b04_8050_559cd6f3b1f1_1282</string>
      </void>
      <void property="name">
       <string>k3</string>
      </void>
      <void property="visible">
       <boolean>false</boolean>
      </void>
      <void property="index">
       <int>4</int>
      </void>
     </object>
    </void>
    <void method="add">
     <object class="com.mathworks.toolbox.simbio.desktop.editor.blocks.RuleBlock" id="RuleBlock18">
      <void id="Rectangle164" property="bounds">
       <void class="java.awt.Rectangle" method="getField">
        <string>x</string>
        <void method="set">
         <object idref="Rectangle164"/>
         <int>1986</int>
        </void>
       </void>
       <void class="java.awt.Rectangle" method="getField">
        <string>y</string>
        <void method="set">
         <object idref="Rectangle164"/>
         <int>6774</int>
        </void>
       </void>
      </void>
      <void property="expression">
       <string>(BRAFb+(BRAFt-BRAFb)*HillEQ(RAS,k2,tau2))*(1-HillEQ(RAFi,ki2,taui2))</string>
      </void>
      <void property="identifier">
       <string>RuleBlock_ffbde6a1_1e47_4f55_8fdf_b67b5db824f9_1276</string>
      </void>
      <void property="listImageName">
       <string>Palette_RepeatAssignment_16.png</string>
      </void>
      <void property="name">
       <string>BRAF_rule</string>
      </void>
      <void property="expressionWithLHS">
       <string>BRAF = (BRAFb+(BRAFt-BRAFb)*HillEQ(RAS,k2,tau2))*(1-HillEQ(RAFi,ki2,taui2))</string>
      </void>
      <void property="index">
       <int>2</int>
      </void>
      <void property="ruleType">
       <int>1</int>
      </void>
     </object>
    </void>
    <void method="add">
     <object class="com.mathworks.toolbox.simbio.desktop.editor.blocks.RuleBlock" id="RuleBlock19">
      <void id="Rectangle165" property="bounds">
       <void class="java.awt.Rectangle" method="getField">
        <string>x</string>
        <void method="set">
         <object idref="Rectangle165"/>
         <int>2005</int>
        </void>
       </void>
       <void class="java.awt.Rectangle" method="getField">
        <string>y</string>
        <void method="set">
         <object idref="Rectangle165"/>
         <int>6840</int>
        </void>
       </void>
      </void>
      <void property="expression">
       <string>(MEKb+(MEKt-MEKb)*HillEQ(BRAF+CRAF,k3,tau3))*(1-HillEQ(MEKi,ki3,taui3))</string>
      </void>
      <void property="identifier">
       <string>RuleBlock_ffbde6a1_1e47_4f55_8fdf_b67b5db824f9_1273</string>
      </void>
      <void property="listImageName">
       <string>Palette_RepeatAssignment_16.png</string>
      </void>
      <void property="name">
       <string>MEK_rule</string>
      </void>
      <void property="expressionWithLHS">
       <string>MEK = (MEKb+(MEKt-MEKb)*HillEQ(BRAF+CRAF,k3,tau3))*(1-HillEQ(MEKi,ki3,taui3))</string>
      </void>
      <void property="index">
       <int>1</int>
      </void>
      <void property="ruleType">
       <int>1</int>
      </void>
     </object>
    </void>
    <void method="add">
     <object class="com.mathworks.toolbox.simbio.desktop.editor.blocks.SpeciesBlock" id="SpeciesBlock24">
      <void property="blockShapeName">
       <string>shape8</string>
      </void>
      <void id="Rectangle166" property="bounds">
       <void class="java.awt.Rectangle" method="getField">
        <string>x</string>
        <void method="set">
         <object idref="Rectangle166"/>
         <int>2060</int>
        </void>
       </void>
       <void class="java.awt.Rectangle" method="getField">
        <string>y</string>
        <void method="set">
         <object idref="Rectangle166"/>
         <int>6918</int>
        </void>
       </void>
      </void>
      <void property="foreground">
       <object idref="Color1"/>
      </void>
      <void property="identifier">
       <string>SpeciesBlock_66c68a43_372c_4759_a793_6a9ed54ad7ae_1271</string>
      </void>
      <void property="name">
       <string>ERKi</string>
      </void>
      <void property="compartment">
       <object idref="SimBiologyCompartmentBlock0"/>
      </void>
      <void property="index">
       <int>13</int>
      </void>
     </object>
    </void>
    <void method="add">
     <object class="com.mathworks.toolbox.simbio.desktop.editor.blocks.SpeciesBlock" id="SpeciesBlock25">
      <void property="blockShapeName">
       <string>shape8</string>
      </void>
      <void id="Rectangle167" property="bounds">
       <void class="java.awt.Rectangle" method="getField">
        <string>x</string>
        <void method="set">
         <object idref="Rectangle167"/>
         <int>2061</int>
        </void>
       </void>
       <void class="java.awt.Rectangle" method="getField">
        <string>y</string>
        <void method="set">
         <object idref="Rectangle167"/>
         <int>6842</int>
        </void>
       </void>
      </void>
      <void property="foreground">
       <object idref="Color2"/>
      </void>
      <void property="identifier">
       <string>SpeciesBlock_66c68a43_372c_4759_a793_6a9ed54ad7ae_1268</string>
      </void>
      <void property="name">
       <string>MEKi</string>
      </void>
      <void property="compartment">
       <object idref="SimBiologyCompartmentBlock0"/>
      </void>
      <void property="index">
       <int>12</int>
      </void>
     </object>
    </void>
    <void method="add">
     <object class="com.mathworks.toolbox.simbio.desktop.editor.blocks.SpeciesBlock" id="SpeciesBlock26">
      <void property="blockShapeName">
       <string>shape8</string>
      </void>
      <void id="Rectangle168" property="bounds">
       <void class="java.awt.Rectangle" method="getField">
        <string>x</string>
        <void method="set">
         <object idref="Rectangle168"/>
         <int>2043</int>
        </void>
       </void>
       <void class="java.awt.Rectangle" method="getField">
        <string>y</string>
        <void method="set">
         <object idref="Rectangle168"/>
         <int>6659</int>
        </void>
       </void>
      </void>
      <void property="foreground">
       <object idref="Color4"/>
      </void>
      <void property="identifier">
       <string>SpeciesBlock_66c68a43_372c_4759_a793_6a9ed54ad7ae_1265</string>
      </void>
      <void property="name">
       <string>RTK1i</string>
      </void>
      <void property="compartment">
       <object idref="SimBiologyCompartmentBlock0"/>
      </void>
      <void property="index">
       <int>11</int>
      </void>
     </object>
    </void>
    <void method="add">
     <object class="com.mathworks.toolbox.simbio.desktop.editor.blocks.ParameterBlock" id="ParameterBlock99">
      <void id="Rectangle169" property="bounds">
       <void class="java.awt.Rectangle" method="getField">
        <string>x</string>
        <void method="set">
         <object idref="Rectangle169"/>
         <int>1776</int>
        </void>
       </void>
       <void class="java.awt.Rectangle" method="getField">
        <string>y</string>
        <void method="set">
         <object idref="Rectangle169"/>
         <int>6638</int>
        </void>
       </void>
      </void>
      <void property="identifier">
       <string>ParameterBlock_cd017a24_2686_4b04_8050_559cd6f3b1f1_1260</string>
      </void>
      <void property="name">
       <string>tau1</string>
      </void>
      <void property="visible">
       <boolean>false</boolean>
      </void>
      <void property="index">
       <int>3</int>
      </void>
     </object>
    </void>
    <void method="add">
     <object class="com.mathworks.toolbox.simbio.desktop.editor.blocks.ParameterBlock" id="ParameterBlock100">
      <void id="Rectangle170" property="bounds">
       <void class="java.awt.Rectangle" method="getField">
        <string>x</string>
        <void method="set">
         <object idref="Rectangle170"/>
         <int>1710</int>
        </void>
       </void>
       <void class="java.awt.Rectangle" method="getField">
        <string>y</string>
        <void method="set">
         <object idref="Rectangle170"/>
         <int>6738</int>
        </void>
       </void>
      </void>
      <void property="identifier">
       <string>ParameterBlock_cd017a24_2686_4b04_8050_559cd6f3b1f1_1258</string>
      </void>
      <void property="name">
       <string>k1</string>
      </void>
      <void property="visible">
       <boolean>false</boolean>
      </void>
      <void property="index">
       <int>2</int>
      </void>
     </object>
    </void>
    <void method="add">
     <object class="com.mathworks.toolbox.simbio.desktop.editor.blocks.ParameterBlock" id="ParameterBlock101">
      <void id="Rectangle171" property="bounds">
       <void class="java.awt.Rectangle" method="getField">
        <string>x</string>
        <void method="set">
         <object idref="Rectangle171"/>
         <int>1693</int>
        </void>
       </void>
       <void class="java.awt.Rectangle" method="getField">
        <string>y</string>
        <void method="set">
         <object idref="Rectangle171"/>
         <int>6630</int>
        </void>
       </void>
      </void>
      <void property="identifier">
       <string>ParameterBlock_cd017a24_2686_4b04_8050_559cd6f3b1f1_1256</string>
      </void>
      <void property="name">
       <string>RASt</string>
      </void>
      <void property="visible">
       <boolean>false</boolean>
      </void>
      <void property="index">
       <int>1</int>
      </void>
     </object>
    </void>
    <void method="add">
     <object class="com.mathworks.toolbox.simbio.desktop.editor.blocks.ParameterBlock" id="ParameterBlock102">
      <void id="Rectangle172" property="bounds">
       <void class="java.awt.Rectangle" method="getField">
        <string>x</string>
        <void method="set">
         <object idref="Rectangle172"/>
         <int>1709</int>
        </void>
       </void>
       <void class="java.awt.Rectangle" method="getField">
        <string>y</string>
        <void method="set">
         <object idref="Rectangle172"/>
         <int>6685</int>
        </void>
       </void>
      </void>
      <void property="identifier">
       <string>ParameterBlock_cd017a24_2686_4b04_8050_559cd6f3b1f1_1254</string>
      </void>
      <void property="name">
       <string>RASb</string>
      </void>
      <void property="visible">
       <boolean>false</boolean>
      </void>
     </object>
    </void>
    <void method="add">
     <object class="com.mathworks.toolbox.simbio.desktop.editor.blocks.RuleBlock" id="RuleBlock20">
      <void id="Rectangle173" property="bounds">
       <void class="java.awt.Rectangle" method="getField">
        <string>x</string>
        <void method="set">
         <object idref="Rectangle173"/>
         <int>2006</int>
        </void>
       </void>
       <void class="java.awt.Rectangle" method="getField">
        <string>y</string>
        <void method="set">
         <object idref="Rectangle173"/>
         <int>6696</int>
        </void>
       </void>
      </void>
      <void property="expression">
       <string>(RASb+(RASt-RASb)*HillEQ(RTK1+RTK2,k1,tau1))*(1-Gspry*HillEQ(FB2,kFB2,tauFB2))</string>
      </void>
      <void property="identifier">
       <string>RuleBlock_ffbde6a1_1e47_4f55_8fdf_b67b5db824f9_1252</string>
      </void>
      <void property="listImageName">
       <string>Palette_RepeatAssignment_16.png</string>
      </void>
      <void property="name">
       <string>RAS_rule</string>
      </void>
      <void property="expressionWithLHS">
       <string>RAS = (RASb+(RASt-RASb)*HillEQ(RTK1+RTK2,k1,tau1))*(1-Gspry*HillEQ(FB2,kFB2,tauFB2))</string>
      </void>
      <void property="ruleType">
       <int>1</int>
      </void>
     </object>
    </void>
    <void method="add">
     <object class="com.mathworks.toolbox.simbio.desktop.editor.blocks.SpeciesBlock" id="SpeciesBlock27">
      <void id="Rectangle174" property="bounds">
       <void class="java.awt.Rectangle" method="getField">
        <string>x</string>
        <void method="set">
         <object idref="Rectangle174"/>
         <int>1881</int>
        </void>
       </void>
       <void class="java.awt.Rectangle" method="getField">
        <string>y</string>
        <void method="set">
         <object idref="Rectangle174"/>
         <int>6659</int>
        </void>
       </void>
      </void>
      <void property="foreground">
       <object class="java.awt.Color">
        <int>255</int>
        <int>0</int>
        <int>0</int>
        <int>255</int>
       </object>
      </void>
      <void property="identifier">
       <string>SpeciesBlock_66c68a43_372c_4759_a793_6a9ed54ad7ae_1247</string>
      </void>
      <void property="name">
       <string>FB3</string>
      </void>
      <void property="compartment">
       <object idref="SimBiologyCompartmentBlock0"/>
      </void>
      <void property="index">
       <int>10</int>
      </void>
     </object>
    </void>
    <void method="add">
     <object class="com.mathworks.toolbox.simbio.desktop.editor.blocks.SpeciesBlock" id="SpeciesBlock28">
      <void id="Rectangle175" property="bounds">
       <void class="java.awt.Rectangle" method="getField">
        <string>x</string>
        <void method="set">
         <object idref="Rectangle175"/>
         <int>1930</int>
        </void>
       </void>
       <void class="java.awt.Rectangle" method="getField">
        <string>y</string>
        <void method="set">
         <object idref="Rectangle175"/>
         <int>6729</int>
        </void>
       </void>
      </void>
      <void property="foreground">
       <object idref="Color5"/>
      </void>
      <void property="identifier">
       <string>SpeciesBlock_66c68a43_372c_4759_a793_6a9ed54ad7ae_1244</string>
      </void>
      <void property="name">
       <string>FB2</string>
      </void>
      <void property="compartment">
       <object idref="SimBiologyCompartmentBlock0"/>
      </void>
      <void property="index">
       <int>9</int>
      </void>
     </object>
    </void>
    <void method="add">
     <object class="com.mathworks.toolbox.simbio.desktop.editor.blocks.SpeciesBlock" id="SpeciesBlock29">
      <void id="Rectangle176" property="bounds">
       <void class="java.awt.Rectangle" method="getField">
        <string>x</string>
        <void method="set">
         <object idref="Rectangle176"/>
         <int>1910</int>
        </void>
       </void>
       <void class="java.awt.Rectangle" method="getField">
        <string>y</string>
        <void method="set">
         <object idref="Rectangle176"/>
         <int>6959</int>
        </void>
       </void>
      </void>
      <void property="foreground">
       <object class="java.awt.Color">
        <int>255</int>
        <int>0</int>
        <int>0</int>
        <int>255</int>
       </object>
      </void>
      <void property="identifier">
       <string>SpeciesBlock_66c68a43_372c_4759_a793_6a9ed54ad7ae_1241</string>
      </void>
      <void property="name">
       <string>FB1</string>
      </void>
      <void property="compartment">
       <object idref="SimBiologyCompartmentBlock0"/>
      </void>
      <void property="index">
       <int>8</int>
      </void>
     </object>
    </void>
    <void method="add">
     <object class="com.mathworks.toolbox.simbio.desktop.editor.blocks.SpeciesBlock" id="SpeciesBlock30">
      <void id="Rectangle177" property="bounds">
       <void class="java.awt.Rectangle" method="getField">
        <string>x</string>
        <void method="set">
         <object idref="Rectangle177"/>
         <int>2008</int>
        </void>
       </void>
       <void class="java.awt.Rectangle" method="getField">
        <string>y</string>
        <void method="set">
         <object idref="Rectangle177"/>
         <int>7145</int>
        </void>
       </void>
      </void>
      <void property="identifier">
       <string>SpeciesBlock_66c68a43_372c_4759_a793_6a9ed54ad7ae_1238</string>
      </void>
      <void property="name">
       <string>CELLS</string>
      </void>
      <void property="compartment">
       <object idref="SimBiologyCompartmentBlock0"/>
      </void>
      <void property="index">
       <int>7</int>
      </void>
     </object>
    </void>
    <void method="add">
     <object class="com.mathworks.toolbox.simbio.desktop.editor.blocks.SpeciesBlock" id="SpeciesBlock31">
      <void id="Rectangle178" property="bounds">
       <void class="java.awt.Rectangle" method="getField">
        <string>x</string>
        <void method="set">
         <object idref="Rectangle178"/>
         <int>2002</int>
        </void>
       </void>
       <void class="java.awt.Rectangle" method="getField">
        <string>y</string>
        <void method="set">
         <object idref="Rectangle178"/>
         <int>7097</int>
        </void>
       </void>
      </void>
      <void property="identifier">
       <string>SpeciesBlock_66c68a43_372c_4759_a793_6a9ed54ad7ae_1235</string>
      </void>
      <void property="name">
       <string>TD1</string>
      </void>
      <void property="compartment">
       <object idref="SimBiologyCompartmentBlock0"/>
      </void>
      <void property="index">
       <int>6</int>
      </void>
     </object>
    </void>
    <void method="add">
     <object class="com.mathworks.toolbox.simbio.desktop.editor.blocks.SpeciesBlock" id="SpeciesBlock32">
      <void id="Rectangle179" property="bounds">
       <void class="java.awt.Rectangle" method="getField">
        <string>x</string>
        <void method="set">
         <object idref="Rectangle179"/>
         <int>2002</int>
        </void>
       </void>
       <void class="java.awt.Rectangle" method="getField">
        <string>y</string>
        <void method="set">
         <object idref="Rectangle179"/>
         <int>7015</int>
        </void>
       </void>
      </void>
      <void property="identifier">
       <string>SpeciesBlock_66c68a43_372c_4759_a793_6a9ed54ad7ae_1232</string>
      </void>
      <void property="name">
       <string>S6</string>
      </void>
      <void property="compartment">
       <object idref="SimBiologyCompartmentBlock0"/>
      </void>
      <void property="index">
       <int>5</int>
      </void>
     </object>
    </void>
    <void method="add">
     <object class="com.mathworks.toolbox.simbio.desktop.editor.blocks.SpeciesBlock" id="SpeciesBlock33">
      <void id="Rectangle180" property="bounds">
       <void class="java.awt.Rectangle" method="getField">
        <string>x</string>
        <void method="set">
         <object idref="Rectangle180"/>
         <int>2000</int>
        </void>
       </void>
       <void class="java.awt.Rectangle" method="getField">
        <string>y</string>
        <void method="set">
         <object idref="Rectangle180"/>
         <int>6956</int>
        </void>
       </void>
       <void class="java.awt.Rectangle" method="getField">
        <string>width</string>
        <void method="set">
         <object idref="Rectangle180"/>
         <int>33</int>
        </void>
       </void>
      </void>
      <void property="identifier">
       <string>SpeciesBlock_66c68a43_372c_4759_a793_6a9ed54ad7ae_1226</string>
      </void>
      <void property="name">
       <string>ERK</string>
      </void>
      <void property="compartment">
       <object idref="SimBiologyCompartmentBlock0"/>
      </void>
      <void property="index">
       <int>4</int>
      </void>
     </object>
    </void>
    <void method="add">
     <object class="com.mathworks.toolbox.simbio.desktop.editor.blocks.SpeciesBlock" id="SpeciesBlock34">
      <void id="Rectangle181" property="bounds">
       <void class="java.awt.Rectangle" method="getField">
        <string>x</string>
        <void method="set">
         <object idref="Rectangle181"/>
         <int>2000</int>
        </void>
       </void>
       <void class="java.awt.Rectangle" method="getField">
        <string>y</string>
        <void method="set">
         <object idref="Rectangle181"/>
         <int>6878</int>
        </void>
       </void>
      </void>
      <void property="identifier">
       <string>SpeciesBlock_66c68a43_372c_4759_a793_6a9ed54ad7ae_1223</string>
      </void>
      <void property="name">
       <string>MEK</string>
      </void>
      <void property="compartment">
       <object idref="SimBiologyCompartmentBlock0"/>
      </void>
      <void property="index">
       <int>3</int>
      </void>
     </object>
    </void>
    <void method="add">
     <object class="com.mathworks.toolbox.simbio.desktop.editor.blocks.SpeciesBlock" id="SpeciesBlock35">
      <void id="Rectangle182" property="bounds">
       <void class="java.awt.Rectangle" method="getField">
        <string>x</string>
        <void method="set">
         <object idref="Rectangle182"/>
         <int>1979</int>
        </void>
       </void>
       <void class="java.awt.Rectangle" method="getField">
        <string>y</string>
        <void method="set">
         <object idref="Rectangle182"/>
         <int>6810</int>
        </void>
       </void>
      </void>
      <void property="identifier">
       <string>SpeciesBlock_66c68a43_372c_4759_a793_6a9ed54ad7ae_1220</string>
      </void>
      <void property="name">
       <string>BRAF</string>
      </void>
      <void property="compartment">
       <object idref="SimBiologyCompartmentBlock0"/>
      </void>
      <void property="index">
       <int>2</int>
      </void>
     </object>
    </void>
    <void method="add">
     <object class="com.mathworks.toolbox.simbio.desktop.editor.blocks.SpeciesBlock" id="SpeciesBlock36">
      <void id="Rectangle183" property="bounds">
       <void class="java.awt.Rectangle" method="getField">
        <string>x</string>
        <void method="set">
         <object idref="Rectangle183"/>
         <int>2000</int>
        </void>
       </void>
       <void class="java.awt.Rectangle" method="getField">
        <string>y</string>
        <void method="set">
         <object idref="Rectangle183"/>
         <int>6727</int>
        </void>
       </void>
      </void>
      <void property="identifier">
       <string>SpeciesBlock_66c68a43_372c_4759_a793_6a9ed54ad7ae_1217</string>
      </void>
      <void property="name">
       <string>RAS</string>
      </void>
      <void property="compartment">
       <object idref="SimBiologyCompartmentBlock0"/>
      </void>
      <void property="index">
       <int>1</int>
      </void>
     </object>
    </void>
    <void method="add">
     <object class="com.mathworks.toolbox.simbio.desktop.editor.blocks.SpeciesBlock" id="SpeciesBlock37">
      <void id="Rectangle184" property="bounds">
       <void class="java.awt.Rectangle" method="getField">
        <string>x</string>
        <void method="set">
         <object idref="Rectangle184"/>
         <int>2002</int>
        </void>
       </void>
       <void class="java.awt.Rectangle" method="getField">
        <string>y</string>
        <void method="set">
         <object idref="Rectangle184"/>
         <int>6657</int>
        </void>
       </void>
      </void>
      <void property="identifier">
       <string>SpeciesBlock_66c68a43_372c_4759_a793_6a9ed54ad7ae_1214</string>
      </void>
      <void property="name">
       <string>RTK1</string>
      </void>
      <void property="compartment">
       <object idref="SimBiologyCompartmentBlock0"/>
      </void>
     </object>
    </void>
    <void method="add">
     <object class="com.mathworks.toolbox.simbio.desktop.editor.SimBiologyLine" id="SimBiologyLine0">
      <void property="diagram">
       <object idref="SimBiologyDiagram0"/>
      </void>
      <void property="endConnection">
       <object idref="SpeciesBlock30"/>
      </void>
      <void property="endTerminator">
       <object class="com.mathworks.bde.elements.lines.terminator.ArrowHead"/>
      </void>
      <void property="startConnection">
       <object idref="ReactionBlock17"/>
      </void>
     </object>
    </void>
    <void method="add">
     <object class="com.mathworks.toolbox.simbio.desktop.editor.SimBiologyLine" id="SimBiologyLine1">
      <void property="diagram">
       <object idref="SimBiologyDiagram0"/>
      </void>
      <void property="endConnection">
       <object idref="SpeciesBlock31"/>
      </void>
      <void property="endTerminator">
       <object class="com.mathworks.bde.elements.lines.terminator.ArrowHead"/>
      </void>
      <void property="startConnection">
       <object idref="ReactionBlock18"/>
      </void>
     </object>
    </void>
    <void method="add">
     <object class="com.mathworks.toolbox.simbio.desktop.editor.SimBiologyLine" id="SimBiologyLine2">
      <void property="diagram">
       <object idref="SimBiologyDiagram0"/>
      </void>
      <void property="endConnection">
       <object idref="SpeciesBlock27"/>
      </void>
      <void property="endTerminator">
       <object class="com.mathworks.bde.elements.lines.terminator.ArrowHead"/>
      </void>
      <void property="startConnection">
       <object idref="ReactionBlock19"/>
      </void>
     </object>
    </void>
    <void method="add">
     <object class="com.mathworks.toolbox.simbio.desktop.editor.SimBiologyLine" id="SimBiologyLine3">
      <void property="diagram">
       <object idref="SimBiologyDiagram0"/>
      </void>
      <void property="endConnection">
       <object idref="SpeciesBlock28"/>
      </void>
      <void property="endTerminator">
       <object class="com.mathworks.bde.elements.lines.terminator.ArrowHead"/>
      </void>
      <void property="startConnection">
       <object idref="ReactionBlock20"/>
      </void>
     </object>
    </void>
    <void method="add">
     <object class="com.mathworks.toolbox.simbio.desktop.editor.SimBiologyLine" id="SimBiologyLine4">
      <void property="diagram">
       <object idref="SimBiologyDiagram0"/>
      </void>
      <void property="endConnection">
       <object idref="ReactionBlock21"/>
      </void>
      <void property="lineStyle">
       <int>1</int>
      </void>
      <void property="startConnection">
       <object idref="SpeciesBlock33"/>
      </void>
     </object>
    </void>
    <void method="add">
     <object class="com.mathworks.toolbox.simbio.desktop.editor.SimBiologyLine" id="SimBiologyLine5">
      <void property="diagram">
       <object idref="SimBiologyDiagram0"/>
      </void>
      <void property="endConnection">
       <object idref="SpeciesBlock29"/>
      </void>
      <void property="endTerminator">
       <object class="com.mathworks.bde.elements.lines.terminator.ArrowHead"/>
      </void>
      <void property="startConnection">
       <object idref="ReactionBlock21"/>
      </void>
     </object>
    </void>
    <void method="add">
     <object class="com.mathworks.toolbox.simbio.desktop.editor.SimBiologyLine" id="SimBiologyLine6">
      <void property="LHS">
       <boolean>true</boolean>
      </void>
      <void property="diagram">
       <object idref="SimBiologyDiagram0"/>
      </void>
      <void property="endConnection">
       <object idref="RuleBlock20"/>
      </void>
      <void property="startConnection">
       <object idref="SpeciesBlock36"/>
      </void>
      <void property="startTerminator">
       <object class="com.mathworks.bde.elements.lines.terminator.ArrowHead"/>
      </void>
     </object>
    </void>
    <void method="add">
     <object class="com.mathworks.toolbox.simbio.desktop.editor.SimBiologyLine" id="SimBiologyLine7">
      <void property="LHS">
       <boolean>true</boolean>
      </void>
      <void property="diagram">
       <object idref="SimBiologyDiagram0"/>
      </void>
      <void property="endConnection">
       <object idref="RuleBlock19"/>
      </void>
      <void property="startConnection">
       <object idref="SpeciesBlock34"/>
      </void>
      <void property="startTerminator">
       <object class="com.mathworks.bde.elements.lines.terminator.ArrowHead"/>
      </void>
     </object>
    </void>
    <void method="add">
     <object class="com.mathworks.toolbox.simbio.desktop.editor.SimBiologyLine" id="SimBiologyLine8">
      <void property="LHS">
       <boolean>true</boolean>
      </void>
      <void property="diagram">
       <object idref="SimBiologyDiagram0"/>
      </void>
      <void property="endConnection">
       <object idref="RuleBlock18"/>
      </void>
      <void property="startConnection">
       <object idref="SpeciesBlock35"/>
      </void>
      <void property="startTerminator">
       <object class="com.mathworks.bde.elements.lines.terminator.ArrowHead"/>
      </void>
     </object>
    </void>
    <void method="add">
     <object class="com.mathworks.toolbox.simbio.desktop.editor.SimBiologyLine" id="SimBiologyLine9">
      <void property="LHS">
       <boolean>true</boolean>
      </void>
      <void property="diagram">
       <object idref="SimBiologyDiagram0"/>
      </void>
      <void property="endConnection">
       <object idref="RuleBlock17"/>
      </void>
      <void property="startConnection">
       <object idref="SpeciesBlock33"/>
      </void>
      <void property="startTerminator">
       <object class="com.mathworks.bde.elements.lines.terminator.ArrowHead"/>
      </void>
     </object>
    </void>
    <void method="add">
     <object class="com.mathworks.toolbox.simbio.desktop.editor.SimBiologyLine" id="SimBiologyLine10">
      <void property="LHS">
       <boolean>true</boolean>
      </void>
      <void property="diagram">
       <object idref="SimBiologyDiagram0"/>
      </void>
      <void property="endConnection">
       <object idref="RuleBlock16"/>
      </void>
      <void property="startConnection">
       <object idref="SpeciesBlock32"/>
      </void>
      <void property="startTerminator">
       <object class="com.mathworks.bde.elements.lines.terminator.ArrowHead"/>
      </void>
     </object>
    </void>
    <void method="add">
     <object class="com.mathworks.toolbox.simbio.desktop.editor.SimBiologyLine" id="SimBiologyLine11">
      <void property="diagram">
       <object idref="SimBiologyDiagram0"/>
      </void>
      <void property="endConnection">
       <object idref="ReactionBlock20"/>
      </void>
      <void property="lineStyle">
       <int>1</int>
      </void>
      <void property="startConnection">
       <object idref="SpeciesBlock33"/>
      </void>
     </object>
    </void>
    <void method="add">
     <object class="com.mathworks.toolbox.simbio.desktop.editor.SimBiologyLine" id="SimBiologyLine12">
      <void property="diagram">
       <object idref="SimBiologyDiagram0"/>
      </void>
      <void property="endConnection">
       <object idref="ReactionBlock19"/>
      </void>
      <void property="lineStyle">
       <int>1</int>
      </void>
      <void property="startConnection">
       <object idref="SpeciesBlock33"/>
      </void>
     </object>
    </void>
    <void method="add">
     <object class="com.mathworks.toolbox.simbio.desktop.editor.SimBiologyLine" id="SimBiologyLine13">
      <void property="diagram">
       <object idref="SimBiologyDiagram0"/>
      </void>
      <void property="endConnection">
       <object idref="ReactionBlock18"/>
      </void>
      <void property="lineStyle">
       <int>1</int>
      </void>
      <void property="startConnection">
       <object idref="SpeciesBlock32"/>
      </void>
     </object>
    </void>
    <void method="add">
     <object class="com.mathworks.toolbox.simbio.desktop.editor.SimBiologyLine" id="SimBiologyLine14">
      <void property="diagram">
       <object idref="SimBiologyDiagram0"/>
      </void>
      <void property="endConnection">
       <object idref="ReactionBlock17"/>
      </void>
      <void property="lineStyle">
       <int>1</int>
      </void>
      <void property="startConnection">
       <object idref="SpeciesBlock31"/>
      </void>
     </object>
    </void>
    <void method="add">
     <object class="com.mathworks.toolbox.simbio.desktop.editor.SimBiologyLine" id="SimBiologyLine15">
      <void property="LHS">
       <boolean>true</boolean>
      </void>
      <void property="diagram">
       <object idref="SimBiologyDiagram0"/>
      </void>
      <void property="endConnection">
       <object idref="RuleBlock15"/>
      </void>
      <void property="startConnection">
       <object idref="SpeciesBlock22"/>
      </void>
      <void property="startTerminator">
       <object class="com.mathworks.bde.elements.lines.terminator.ArrowHead"/>
      </void>
     </object>
    </void>
    <void method="add">
     <object class="com.mathworks.toolbox.simbio.desktop.editor.SimBiologyLine" id="SimBiologyLine16">
      <void property="LHS">
       <boolean>true</boolean>
      </void>
      <void property="diagram">
       <object idref="SimBiologyDiagram0"/>
      </void>
      <void property="endConnection">
       <object idref="RuleBlock14"/>
      </void>
      <void property="startConnection">
       <object idref="SpeciesBlock23"/>
      </void>
      <void property="startTerminator">
       <object class="com.mathworks.bde.elements.lines.terminator.ArrowHead"/>
      </void>
     </object>
    </void>
    <void method="add">
     <object class="com.mathworks.toolbox.simbio.desktop.editor.SimBiologyLine" id="SimBiologyLine17">
      <void property="LHS">
       <boolean>true</boolean>
      </void>
      <void property="diagram">
       <object idref="SimBiologyDiagram0"/>
      </void>
      <void property="endConnection">
       <object idref="RuleBlock13"/>
      </void>
      <void property="startConnection">
       <object idref="SpeciesBlock37"/>
      </void>
      <void property="startTerminator">
       <object class="com.mathworks.bde.elements.lines.terminator.ArrowHead"/>
      </void>
     </object>
    </void>
    <void method="add">
     <object class="com.mathworks.toolbox.simbio.desktop.editor.SimBiologyLine" id="SimBiologyLine18">
      <void property="LHS">
       <boolean>true</boolean>
      </void>
      <void property="diagram">
       <object idref="SimBiologyDiagram0"/>
      </void>
      <void property="endConnection">
       <object idref="SpeciesBlock20"/>
      </void>
      <void property="endTerminator">
       <object class="com.mathworks.bde.elements.lines.terminator.ArrowHead"/>
      </void>
      <void property="startConnection">
       <object idref="RuleBlock12"/>
      </void>
     </object>
    </void>
    <void method="add">
     <object class="com.mathworks.toolbox.simbio.desktop.editor.SimBiologyLine" id="SimBiologyLine19">
      <void property="diagram">
       <object idref="SimBiologyDiagram0"/>
      </void>
      <void property="endConnection">
       <object idref="SpeciesBlock17"/>
      </void>
      <void property="endTerminator">
       <object class="com.mathworks.bde.elements.lines.terminator.ArrowHead"/>
      </void>
      <void property="startConnection">
       <object idref="ReactionBlock16"/>
      </void>
     </object>
    </void>
    <void method="add">
     <object class="com.mathworks.toolbox.simbio.desktop.editor.SimBiologyLine" id="SimBiologyLine20">
      <void property="diagram">
       <object idref="SimBiologyDiagram0"/>
      </void>
      <void property="endConnection">
       <object idref="ReactionBlock16"/>
      </void>
      <void property="lineStyle">
       <int>1</int>
      </void>
      <void property="startConnection">
       <object idref="SpeciesBlock22"/>
      </void>
     </object>
    </void>
    <void method="add">
     <object class="com.mathworks.toolbox.simbio.desktop.editor.SimBiologyLine" id="SimBiologyLine21">
      <void property="LHS">
       <boolean>true</boolean>
      </void>
      <void property="diagram">
       <object idref="SimBiologyDiagram0"/>
      </void>
      <void property="endConnection">
       <object idref="RuleBlock11"/>
      </void>
      <void property="startConnection">
       <object idref="SpeciesBlock19"/>
      </void>
      <void property="startTerminator">
       <object class="com.mathworks.bde.elements.lines.terminator.ArrowHead"/>
      </void>
     </object>
    </void>
    <void method="add">
     <object class="com.mathworks.toolbox.simbio.desktop.editor.SimBiologyLine" id="SimBiologyLine22">
      <void property="LHS">
       <boolean>true</boolean>
      </void>
      <void property="diagram">
       <object idref="SimBiologyDiagram0"/>
      </void>
      <void property="endConnection">
       <object idref="RuleBlock10"/>
      </void>
      <void property="startConnection">
       <object idref="SpeciesBlock26"/>
      </void>
      <void property="startTerminator">
       <object class="com.mathworks.bde.elements.lines.terminator.ArrowHead"/>
      </void>
     </object>
    </void>
    <void method="add">
     <object class="com.mathworks.toolbox.simbio.desktop.editor.SimBiologyLine" id="SimBiologyLine23">
      <void property="LHS">
       <boolean>true</boolean>
      </void>
      <void property="diagram">
       <object idref="SimBiologyDiagram0"/>
      </void>
      <void property="endConnection">
       <object idref="RuleBlock9"/>
      </void>
      <void property="startConnection">
       <object idref="SpeciesBlock18"/>
      </void>
      <void property="startTerminator">
       <object class="com.mathworks.bde.elements.lines.terminator.ArrowHead"/>
      </void>
     </object>
    </void>
    <void method="add">
     <object class="com.mathworks.toolbox.simbio.desktop.editor.SimBiologyLine" id="SimBiologyLine24">
      <void property="diagram">
       <object idref="SimBiologyDiagram0"/>
      </void>
      <void property="endConnection">
       <object idref="ReactionBlock15"/>
      </void>
      <void property="startConnection">
       <object idref="SpeciesBlock14"/>
      </void>
     </object>
    </void>
    <void method="add">
     <object class="com.mathworks.toolbox.simbio.desktop.editor.SimBiologyLine" id="SimBiologyLine25">
      <void property="diagram">
       <object idref="SimBiologyDiagram0"/>
      </void>
      <void property="endConnection">
       <object idref="ReactionBlock14"/>
      </void>
      <void property="startConnection">
       <object idref="SpeciesBlock12"/>
      </void>
     </object>
    </void>
    <void method="add">
     <object class="com.mathworks.toolbox.simbio.desktop.editor.SimBiologyLine" id="SimBiologyLine26">
      <void property="diagram">
       <object idref="SimBiologyDiagram0"/>
      </void>
      <void property="endConnection">
       <object idref="SpeciesBlock11"/>
      </void>
      <void property="endTerminator">
       <object class="com.mathworks.bde.elements.lines.terminator.ArrowHead"/>
      </void>
      <void property="startConnection">
       <object idref="ReactionBlock14"/>
      </void>
     </object>
    </void>
    <void method="add">
     <object class="com.mathworks.toolbox.simbio.desktop.editor.SimBiologyLine" id="SimBiologyLine27">
      <void property="LHS">
       <boolean>true</boolean>
      </void>
      <void property="diagram">
       <object idref="SimBiologyDiagram0"/>
      </void>
      <void property="endConnection">
       <object idref="RuleBlock8"/>
      </void>
      <void property="startConnection">
       <object idref="SpeciesBlock21"/>
      </void>
      <void property="startTerminator">
       <object class="com.mathworks.bde.elements.lines.terminator.ArrowHead"/>
      </void>
     </object>
    </void>
    <void method="add">
     <object class="com.mathworks.toolbox.simbio.desktop.editor.SimBiologyLine" id="SimBiologyLine28">
      <void property="LHS">
       <boolean>true</boolean>
      </void>
      <void property="diagram">
       <object idref="SimBiologyDiagram0"/>
      </void>
      <void property="endConnection">
       <object idref="RuleBlock7"/>
      </void>
      <void property="startConnection">
       <object idref="SpeciesBlock25"/>
      </void>
      <void property="startTerminator">
       <object class="com.mathworks.bde.elements.lines.terminator.ArrowHead"/>
      </void>
     </object>
    </void>
    <void method="add">
     <object class="com.mathworks.toolbox.simbio.desktop.editor.SimBiologyLine" id="SimBiologyLine29">
      <void property="diagram">
       <object idref="SimBiologyDiagram0"/>
      </void>
      <void property="endConnection">
       <object idref="ReactionBlock13"/>
      </void>
      <void property="startConnection">
       <object idref="SpeciesBlock10"/>
      </void>
     </object>
    </void>
    <void method="add">
     <object class="com.mathworks.toolbox.simbio.desktop.editor.SimBiologyLine" id="SimBiologyLine30">
      <void property="diagram">
       <object idref="SimBiologyDiagram0"/>
      </void>
      <void property="endConnection">
       <object idref="SpeciesBlock9"/>
      </void>
      <void property="endTerminator">
       <object class="com.mathworks.bde.elements.lines.terminator.ArrowHead"/>
      </void>
      <void property="startConnection">
       <object idref="ReactionBlock13"/>
      </void>
     </object>
    </void>
    <void method="add">
     <object class="com.mathworks.toolbox.simbio.desktop.editor.SimBiologyLine" id="SimBiologyLine31">
      <void property="LHS">
       <boolean>true</boolean>
      </void>
      <void property="diagram">
       <object idref="SimBiologyDiagram0"/>
      </void>
      <void property="endConnection">
       <object idref="RuleBlock6"/>
      </void>
      <void property="startConnection">
       <object idref="SpeciesBlock24"/>
      </void>
      <void property="startTerminator">
       <object class="com.mathworks.bde.elements.lines.terminator.ArrowHead"/>
      </void>
     </object>
    </void>
    <void method="add">
     <object class="com.mathworks.toolbox.simbio.desktop.editor.SimBiologyLine" id="SimBiologyLine32">
      <void property="diagram">
       <object idref="SimBiologyDiagram0"/>
      </void>
      <void property="endConnection">
       <object idref="ReactionBlock12"/>
      </void>
      <void property="startConnection">
       <object idref="SpeciesBlock8"/>
      </void>
     </object>
    </void>
    <void method="add">
     <object class="com.mathworks.toolbox.simbio.desktop.editor.SimBiologyLine" id="SimBiologyLine33">
      <void property="LHS">
       <boolean>true</boolean>
      </void>
      <void property="diagram">
       <object idref="SimBiologyDiagram0"/>
      </void>
      <void property="endConnection">
       <object idref="RuleBlock5"/>
      </void>
      <void property="startConnection">
       <object idref="SpeciesBlock16"/>
      </void>
      <void property="startTerminator">
       <object class="com.mathworks.bde.elements.lines.terminator.ArrowHead"/>
      </void>
     </object>
    </void>
    <void method="add">
     <object class="com.mathworks.toolbox.simbio.desktop.editor.SimBiologyLine" id="SimBiologyLine34">
      <void property="diagram">
       <object idref="SimBiologyDiagram0"/>
      </void>
      <void property="endConnection">
       <object idref="SpeciesBlock7"/>
      </void>
      <void property="endTerminator">
       <object class="com.mathworks.bde.elements.lines.terminator.ArrowHead"/>
      </void>
      <void property="startConnection">
       <object idref="ReactionBlock12"/>
      </void>
     </object>
    </void>
    <void method="add">
     <object class="com.mathworks.toolbox.simbio.desktop.editor.SimBiologyLine" id="SimBiologyLine35">
      <void property="diagram">
       <object idref="SimBiologyDiagram0"/>
      </void>
      <void property="endConnection">
       <object idref="ReactionBlock11"/>
      </void>
      <void property="startConnection">
       <object idref="SpeciesBlock15"/>
      </void>
     </object>
    </void>
    <void method="add">
     <object class="com.mathworks.toolbox.simbio.desktop.editor.SimBiologyLine" id="SimBiologyLine36">
      <void property="diagram">
       <object idref="SimBiologyDiagram0"/>
      </void>
      <void property="endConnection">
       <object idref="ReactionBlock10"/>
      </void>
      <void property="startConnection">
       <object idref="SpeciesBlock13"/>
      </void>
     </object>
    </void>
    <void method="add">
     <object class="com.mathworks.toolbox.simbio.desktop.editor.SimBiologyLine" id="SimBiologyLine37">
      <void property="diagram">
       <object idref="SimBiologyDiagram0"/>
      </void>
      <void property="endConnection">
       <object idref="ReactionBlock9"/>
      </void>
      <void property="startConnection">
       <object idref="SpeciesBlock11"/>
      </void>
     </object>
    </void>
    <void method="add">
     <object class="com.mathworks.toolbox.simbio.desktop.editor.SimBiologyLine" id="SimBiologyLine38">
      <void property="diagram">
       <object idref="SimBiologyDiagram0"/>
      </void>
      <void property="endConnection">
       <object idref="ReactionBlock8"/>
      </void>
      <void property="startConnection">
       <object idref="SpeciesBlock9"/>
      </void>
     </object>
    </void>
    <void method="add">
     <object class="com.mathworks.toolbox.simbio.desktop.editor.SimBiologyLine" id="SimBiologyLine39">
      <void property="diagram">
       <object idref="SimBiologyDiagram0"/>
      </void>
      <void property="endConnection">
       <object idref="ReactionBlock7"/>
      </void>
      <void property="startConnection">
       <object idref="SpeciesBlock7"/>
      </void>
     </object>
    </void>
    <void method="add">
     <object class="com.mathworks.toolbox.simbio.desktop.editor.SimBiologyLine" id="SimBiologyLine40">
      <void property="diagram">
       <object idref="SimBiologyDiagram0"/>
      </void>
      <void property="endConnection">
       <object idref="ReactionBlock6"/>
      </void>
      <void property="startConnection">
       <object idref="SpeciesBlock11"/>
      </void>
     </object>
    </void>
    <void method="add">
     <object class="com.mathworks.toolbox.simbio.desktop.editor.SimBiologyLine" id="SimBiologyLine41">
      <void property="diagram">
       <object idref="SimBiologyDiagram0"/>
      </void>
      <void property="endConnection">
       <object idref="SpeciesBlock6"/>
      </void>
      <void property="endTerminator">
       <object class="com.mathworks.bde.elements.lines.terminator.ArrowHead"/>
      </void>
      <void property="startConnection">
       <object idref="ReactionBlock6"/>
      </void>
     </object>
    </void>
    <void method="add">
     <object class="com.mathworks.toolbox.simbio.desktop.editor.SimBiologyLine" id="SimBiologyLine42">
      <void property="diagram">
       <object idref="SimBiologyDiagram0"/>
      </void>
      <void property="endConnection">
       <object idref="ReactionBlock5"/>
      </void>
      <void property="startConnection">
       <object idref="SpeciesBlock5"/>
      </void>
     </object>
    </void>
    <void method="add">
     <object class="com.mathworks.toolbox.simbio.desktop.editor.SimBiologyLine" id="SimBiologyLine43">
      <void property="diagram">
       <object idref="SimBiologyDiagram0"/>
      </void>
      <void property="endConnection">
       <object idref="SpeciesBlock15"/>
      </void>
      <void property="endTerminator">
       <object class="com.mathworks.bde.elements.lines.terminator.ArrowHead"/>
      </void>
      <void property="startConnection">
       <object idref="ReactionBlock5"/>
      </void>
     </object>
    </void>
    <void method="add">
     <object class="com.mathworks.toolbox.simbio.desktop.editor.SimBiologyLine" id="SimBiologyLine44">
      <void property="diagram">
       <object idref="SimBiologyDiagram0"/>
      </void>
      <void property="endConnection">
       <object idref="SpeciesBlock13"/>
      </void>
      <void property="endTerminator">
       <object class="com.mathworks.bde.elements.lines.terminator.ArrowHead"/>
      </void>
      <void property="startConnection">
       <object idref="ReactionBlock15"/>
      </void>
     </object>
    </void>
    <void method="add">
     <object class="com.mathworks.toolbox.simbio.desktop.editor.SimBiologyLine" id="SimBiologyLine45">
      <void property="LHS">
       <boolean>true</boolean>
      </void>
      <void property="diagram">
       <object idref="SimBiologyDiagram0"/>
      </void>
      <void property="endConnection">
       <object idref="RuleBlock4"/>
      </void>
      <void property="startConnection">
       <object idref="SpeciesBlock4"/>
      </void>
      <void property="startTerminator">
       <object class="com.mathworks.bde.elements.lines.terminator.ArrowHead"/>
      </void>
     </object>
    </void>
    <void method="add">
     <object class="com.mathworks.toolbox.simbio.desktop.editor.SimBiologyLine" id="SimBiologyLine46">
      <void property="LHS">
       <boolean>true</boolean>
      </void>
      <void property="diagram">
       <object idref="SimBiologyDiagram0"/>
      </void>
      <void property="endConnection">
       <object idref="RuleBlock3"/>
      </void>
      <void property="startConnection">
       <object idref="SpeciesBlock3"/>
      </void>
      <void property="startTerminator">
       <object class="com.mathworks.bde.elements.lines.terminator.ArrowHead"/>
      </void>
     </object>
    </void>
    <void method="add">
     <object class="com.mathworks.toolbox.simbio.desktop.editor.SimBiologyLine" id="SimBiologyLine47">
      <void property="LHS">
       <boolean>true</boolean>
      </void>
      <void property="diagram">
       <object idref="SimBiologyDiagram0"/>
      </void>
      <void property="endConnection">
       <object idref="RuleBlock2"/>
      </void>
      <void property="startConnection">
       <object idref="SpeciesBlock2"/>
      </void>
      <void property="startTerminator">
       <object class="com.mathworks.bde.elements.lines.terminator.ArrowHead"/>
      </void>
     </object>
    </void>
    <void method="add">
     <object class="com.mathworks.toolbox.simbio.desktop.editor.SimBiologyLine" id="SimBiologyLine48">
      <void property="LHS">
       <boolean>true</boolean>
      </void>
      <void property="diagram">
       <object idref="SimBiologyDiagram0"/>
      </void>
      <void property="endConnection">
       <object idref="RuleBlock1"/>
      </void>
      <void property="startConnection">
       <object idref="SpeciesBlock1"/>
      </void>
      <void property="startTerminator">
       <object class="com.mathworks.bde.elements.lines.terminator.ArrowHead"/>
      </void>
     </object>
    </void>
    <void method="add">
     <object class="com.mathworks.toolbox.simbio.desktop.editor.SimBiologyLine" id="SimBiologyLine49">
      <void property="LHS">
       <boolean>true</boolean>
      </void>
      <void property="diagram">
       <object idref="SimBiologyDiagram0"/>
      </void>
      <void property="endConnection">
       <object idref="RuleBlock0"/>
      </void>
      <void property="startConnection">
       <object idref="SpeciesBlock0"/>
      </void>
      <void property="startTerminator">
       <object class="com.mathworks.bde.elements.lines.terminator.ArrowHead"/>
      </void>
     </object>
    </void>
    <void method="add">
     <object class="com.mathworks.toolbox.simbio.desktop.editor.SimBiologyLine" id="SimBiologyLine50">
      <void property="diagram">
       <object idref="SimBiologyDiagram0"/>
      </void>
      <void property="endConnection">
       <object idref="ReactionBlock3"/>
      </void>
      <void property="startConnection">
       <object idref="SpeciesBlock14"/>
      </void>
     </object>
    </void>
    <void method="add">
     <object class="com.mathworks.toolbox.simbio.desktop.editor.SimBiologyLine" id="SimBiologyLine51">
      <void property="diagram">
       <object idref="SimBiologyDiagram0"/>
      </void>
      <void property="endConnection">
       <object idref="ReactionBlock2"/>
      </void>
      <void property="startConnection">
       <object idref="SpeciesBlock12"/>
      </void>
     </object>
    </void>
    <void method="add">
     <object class="com.mathworks.toolbox.simbio.desktop.editor.SimBiologyLine" id="SimBiologyLine52">
      <void property="diagram">
       <object idref="SimBiologyDiagram0"/>
      </void>
      <void property="endConnection">
       <object idref="ReactionBlock1"/>
      </void>
      <void property="startConnection">
       <object idref="SpeciesBlock10"/>
      </void>
     </object>
    </void>
    <void method="add">
     <object class="com.mathworks.toolbox.simbio.desktop.editor.SimBiologyLine" id="SimBiologyLine53">
      <void property="diagram">
       <object idref="SimBiologyDiagram0"/>
      </void>
      <void property="endConnection">
       <object idref="ReactionBlock0"/>
      </void>
      <void property="startConnection">
       <object idref="SpeciesBlock8"/>
      </void>
     </object>
    </void>
    <void method="add">
     <object class="com.mathworks.toolbox.simbio.desktop.editor.SimBiologyLine" id="SimBiologyLine54">
      <void property="diagram">
       <object idref="SimBiologyDiagram0"/>
      </void>
      <void property="endConnection">
       <object idref="ReactionBlock4"/>
      </void>
      <void property="startConnection">
       <object idref="SpeciesBlock5"/>
      </void>
     </object>
    </void>
    <void method="add">
     <object idref="SimBiologyCompartmentBlock0"/>
    </void>
    <void property="height">
     <int>7281</int>
    </void>
    <void property="width">
     <int>2506</int>
    </void>
    <void method="add">
     <object idref="ParameterBlock0"/>
    </void>
    <void method="add">
     <object idref="ParameterBlock1"/>
    </void>
    <void method="add">
     <object idref="ReactionBlock0"/>
    </void>
    <void method="add">
     <object idref="ReactionBlock1"/>
    </void>
    <void method="add">
     <object idref="ReactionBlock2"/>
    </void>
    <void method="add">
     <object idref="ReactionBlock3"/>
    </void>
    <void method="add">
     <object idref="ReactionBlock4"/>
    </void>
    <void method="add">
     <object idref="RuleBlock0"/>
    </void>
    <void method="add">
     <object idref="RuleBlock1"/>
    </void>
    <void method="add">
     <object idref="RuleBlock2"/>
    </void>
    <void method="add">
     <object idref="RuleBlock3"/>
    </void>
    <void method="add">
     <object idref="RuleBlock4"/>
    </void>
    <void method="add">
     <object idref="SpeciesBlock0"/>
    </void>
    <void method="add">
     <object idref="SpeciesBlock1"/>
    </void>
    <void method="add">
     <object idref="SpeciesBlock2"/>
    </void>
    <void method="add">
     <object idref="SpeciesBlock3"/>
    </void>
    <void method="add">
     <object idref="SpeciesBlock4"/>
    </void>
    <void method="add">
     <object idref="ParameterBlock2"/>
    </void>
    <void method="add">
     <object idref="ParameterBlock3"/>
    </void>
    <void method="add">
     <object idref="ParameterBlock4"/>
    </void>
    <void method="add">
     <object idref="ReactionBlock5"/>
    </void>
    <void method="add">
     <object idref="SpeciesBlock5"/>
    </void>
    <void method="add">
     <object idref="ReactionBlock6"/>
    </void>
    <void method="add">
     <object idref="SpeciesBlock6"/>
    </void>
    <void method="add">
     <object idref="ReactionBlock7"/>
    </void>
    <void method="add">
     <object idref="ReactionBlock8"/>
    </void>
    <void method="add">
     <object idref="ReactionBlock9"/>
    </void>
    <void method="add">
     <object idref="ReactionBlock10"/>
    </void>
    <void method="add">
     <object idref="ReactionBlock11"/>
    </void>
    <void method="add">
     <object idref="ParameterBlock5"/>
    </void>
    <void method="add">
     <object idref="ParameterBlock6"/>
    </void>
    <void method="add">
     <object idref="ParameterBlock7"/>
    </void>
    <void method="add">
     <object idref="ParameterBlock8"/>
    </void>
    <void method="add">
     <object idref="SpeciesBlock7"/>
    </void>
    <void method="add">
     <object idref="ParameterBlock9"/>
    </void>
    <void method="add">
     <object idref="RuleBlock5"/>
    </void>
    <void method="add">
     <object idref="ParameterBlock10"/>
    </void>
    <void method="add">
     <object idref="ParameterBlock11"/>
    </void>
    <void method="add">
     <object idref="ParameterBlock12"/>
    </void>
    <void method="add">
     <object idref="ParameterBlock13"/>
    </void>
    <void method="add">
     <object idref="ReactionBlock12"/>
    </void>
    <void method="add">
     <object idref="SpeciesBlock8"/>
    </void>
    <void method="add">
     <object idref="ParameterBlock14"/>
    </void>
    <void method="add">
     <object idref="ParameterBlock15"/>
    </void>
    <void method="add">
     <object idref="ParameterBlock16"/>
    </void>
    <void method="add">
     <object idref="RuleBlock6"/>
    </void>
    <void method="add">
     <object idref="ParameterBlock17"/>
    </void>
    <void method="add">
     <object idref="ParameterBlock18"/>
    </void>
    <void method="add">
     <object idref="ParameterBlock19"/>
    </void>
    <void method="add">
     <object idref="ParameterBlock20"/>
    </void>
    <void method="add">
     <object idref="ReactionBlock13"/>
    </void>
    <void method="add">
     <object idref="ParameterBlock21"/>
    </void>
    <void method="add">
     <object idref="RuleBlock7"/>
    </void>
    <void method="add">
     <object idref="ParameterBlock22"/>
    </void>
    <void method="add">
     <object idref="RuleBlock8"/>
    </void>
    <void method="add">
     <object idref="ParameterBlock23"/>
    </void>
    <void method="add">
     <object idref="ParameterBlock24"/>
    </void>
    <void method="add">
     <object idref="ParameterBlock25"/>
    </void>
    <void method="add">
     <object idref="ParameterBlock26"/>
    </void>
    <void method="add">
     <object idref="ReactionBlock14"/>
    </void>
    <void method="add">
     <object idref="ParameterBlock27"/>
    </void>
    <void method="add">
     <object idref="ParameterBlock28"/>
    </void>
    <void method="add">
     <object idref="ParameterBlock29"/>
    </void>
    <void method="add">
     <object idref="ParameterBlock30"/>
    </void>
    <void method="add">
     <object idref="ReactionBlock15"/>
    </void>
    <void method="add">
     <object idref="SpeciesBlock9"/>
    </void>
    <void method="add">
     <object idref="SpeciesBlock10"/>
    </void>
    <void method="add">
     <object idref="SpeciesBlock11"/>
    </void>
    <void method="add">
     <object idref="SpeciesBlock12"/>
    </void>
    <void method="add">
     <object idref="SpeciesBlock13"/>
    </void>
    <void method="add">
     <object idref="SpeciesBlock14"/>
    </void>
    <void method="add">
     <object idref="ParameterBlock31"/>
    </void>
    <void method="add">
     <object idref="ParameterBlock32"/>
    </void>
    <void method="add">
     <object idref="ParameterBlock33"/>
    </void>
    <void method="add">
     <object idref="RuleBlock9"/>
    </void>
    <void method="add">
     <object idref="ParameterBlock34"/>
    </void>
    <void method="add">
     <object idref="RuleBlock10"/>
    </void>
    <void method="add">
     <object idref="ParameterBlock35"/>
    </void>
    <void method="add">
     <object idref="ParameterBlock36"/>
    </void>
    <void method="add">
     <object idref="ParameterBlock37"/>
    </void>
    <void method="add">
     <object idref="ParameterBlock38"/>
    </void>
    <void method="add">
     <object idref="SpeciesBlock15"/>
    </void>
    <void method="add">
     <object idref="SpeciesBlock16"/>
    </void>
    <void method="add">
     <object idref="ParameterBlock39"/>
    </void>
    <void method="add">
     <object idref="ParameterBlock40"/>
    </void>
    <void method="add">
     <object idref="ParameterBlock41"/>
    </void>
    <void method="add">
     <object idref="ParameterBlock42"/>
    </void>
    <void method="add">
     <object idref="ParameterBlock43"/>
    </void>
    <void method="add">
     <object idref="ParameterBlock44"/>
    </void>
    <void method="add">
     <object idref="ParameterBlock45"/>
    </void>
    <void method="add">
     <object idref="ParameterBlock46"/>
    </void>
    <void method="add">
     <object idref="ParameterBlock47"/>
    </void>
    <void method="add">
     <object idref="ParameterBlock48"/>
    </void>
    <void method="add">
     <object idref="ParameterBlock49"/>
    </void>
    <void method="add">
     <object idref="RuleBlock11"/>
    </void>
    <void method="add">
     <object idref="ParameterBlock50"/>
    </void>
    <void method="add">
     <object idref="ReactionBlock16"/>
    </void>
    <void method="add">
     <object idref="SpeciesBlock17"/>
    </void>
    <void method="add">
     <object idref="SpeciesBlock18"/>
    </void>
    <void method="add">
     <object idref="SpeciesBlock19"/>
    </void>
    <void method="add">
     <object idref="ParameterBlock51"/>
    </void>
    <void method="add">
     <object idref="ParameterBlock52"/>
    </void>
    <void method="add">
     <object idref="ParameterBlock53"/>
    </void>
    <void method="add">
     <object idref="ParameterBlock54"/>
    </void>
    <void method="add">
     <object idref="ParameterBlock55"/>
    </void>
    <void method="add">
     <object idref="ParameterBlock56"/>
    </void>
    <void method="add">
     <object idref="RuleBlock12"/>
    </void>
    <void method="add">
     <object idref="SpeciesBlock20"/>
    </void>
    <void method="add">
     <object idref="ParameterBlock57"/>
    </void>
    <void method="add">
     <object idref="ParameterBlock58"/>
    </void>
    <void method="add">
     <object idref="ParameterBlock59"/>
    </void>
    <void method="add">
     <object idref="ParameterBlock60"/>
    </void>
    <void method="add">
     <object idref="RuleBlock13"/>
    </void>
    <void method="add">
     <object idref="ParameterBlock61"/>
    </void>
    <void method="add">
     <object idref="ParameterBlock62"/>
    </void>
    <void method="add">
     <object idref="ParameterBlock63"/>
    </void>
    <void method="add">
     <object idref="ParameterBlock64"/>
    </void>
    <void method="add">
     <object idref="ParameterBlock65"/>
    </void>
    <void method="add">
     <object idref="ParameterBlock66"/>
    </void>
    <void method="add">
     <object idref="ParameterBlock67"/>
    </void>
    <void method="add">
     <object idref="ParameterBlock68"/>
    </void>
    <void method="add">
     <object idref="ParameterBlock69"/>
    </void>
    <void method="add">
     <object idref="ParameterBlock70"/>
    </void>
    <void method="add">
     <object idref="RuleBlock14"/>
    </void>
    <void method="add">
     <object idref="ParameterBlock71"/>
    </void>
    <void method="add">
     <object idref="ParameterBlock72"/>
    </void>
    <void method="add">
     <object idref="ParameterBlock73"/>
    </void>
    <void method="add">
     <object idref="ParameterBlock74"/>
    </void>
    <void method="add">
     <object idref="RuleBlock15"/>
    </void>
    <void method="add">
     <object idref="ParameterBlock75"/>
    </void>
    <void method="add">
     <object idref="ParameterBlock76"/>
    </void>
    <void method="add">
     <object idref="ParameterBlock77"/>
    </void>
    <void method="add">
     <object idref="ParameterBlock78"/>
    </void>
    <void method="add">
     <object idref="ParameterBlock79"/>
    </void>
    <void method="add">
     <object idref="ParameterBlock80"/>
    </void>
    <void method="add">
     <object idref="ReactionBlock17"/>
    </void>
    <void method="add">
     <object idref="ReactionBlock18"/>
    </void>
    <void method="add">
     <object idref="ReactionBlock19"/>
    </void>
    <void method="add">
     <object idref="ReactionBlock20"/>
    </void>
    <void method="add">
     <object idref="SpeciesBlock21"/>
    </void>
    <void method="add">
     <object idref="SpeciesBlock22"/>
    </void>
    <void method="add">
     <object idref="SpeciesBlock23"/>
    </void>
    <void method="add">
     <object idref="ParameterBlock81"/>
    </void>
    <void method="add">
     <object idref="ParameterBlock82"/>
    </void>
    <void method="add">
     <object idref="ReactionBlock21"/>
    </void>
    <void method="add">
     <object idref="ParameterBlock83"/>
    </void>
    <void method="add">
     <object idref="ParameterBlock84"/>
    </void>
    <void method="add">
     <object idref="ParameterBlock85"/>
    </void>
    <void method="add">
     <object idref="ParameterBlock86"/>
    </void>
    <void method="add">
     <object idref="RuleBlock16"/>
    </void>
    <void method="add">
     <object idref="ParameterBlock87"/>
    </void>
    <void method="add">
     <object idref="ParameterBlock88"/>
    </void>
    <void method="add">
     <object idref="ParameterBlock89"/>
    </void>
    <void method="add">
     <object idref="ParameterBlock90"/>
    </void>
    <void method="add">
     <object idref="ParameterBlock91"/>
    </void>
    <void method="add">
     <object idref="ParameterBlock92"/>
    </void>
    <void method="add">
     <object idref="RuleBlock17"/>
    </void>
    <void method="add">
     <object idref="ParameterBlock93"/>
    </void>
    <void method="add">
     <object idref="ParameterBlock94"/>
    </void>
    <void method="add">
     <object idref="ParameterBlock95"/>
    </void>
    <void method="add">
     <object idref="ParameterBlock96"/>
    </void>
    <void method="add">
     <object idref="ParameterBlock97"/>
    </void>
    <void method="add">
     <object idref="ParameterBlock98"/>
    </void>
    <void method="add">
     <object idref="RuleBlock18"/>
    </void>
    <void method="add">
     <object idref="RuleBlock19"/>
    </void>
    <void method="add">
     <object idref="SpeciesBlock24"/>
    </void>
    <void method="add">
     <object idref="SpeciesBlock25"/>
    </void>
    <void method="add">
     <object idref="SpeciesBlock26"/>
    </void>
    <void method="add">
     <object idref="ParameterBlock99"/>
    </void>
    <void method="add">
     <object idref="ParameterBlock100"/>
    </void>
    <void method="add">
     <object idref="ParameterBlock101"/>
    </void>
    <void method="add">
     <object idref="ParameterBlock102"/>
    </void>
    <void method="add">
     <object idref="RuleBlock20"/>
    </void>
    <void method="add">
     <object idref="SpeciesBlock27"/>
    </void>
    <void method="add">
     <object idref="SpeciesBlock28"/>
    </void>
    <void method="add">
     <object idref="SpeciesBlock29"/>
    </void>
    <void method="add">
     <object idref="SpeciesBlock30"/>
    </void>
    <void method="add">
     <object idref="SpeciesBlock31"/>
    </void>
    <void method="add">
     <object idref="SpeciesBlock32"/>
    </void>
    <void method="add">
     <object idref="SpeciesBlock33"/>
    </void>
    <void method="add">
     <object idref="SpeciesBlock34"/>
    </void>
    <void method="add">
     <object idref="SpeciesBlock35"/>
    </void>
    <void method="add">
     <object idref="SpeciesBlock36"/>
    </void>
    <void method="add">
     <object idref="SpeciesBlock37"/>
    </void>
    <void method="add">
     <object idref="SimBiologyLine0"/>
    </void>
    <void method="add">
     <object idref="SimBiologyLine1"/>
    </void>
    <void method="add">
     <object idref="SimBiologyLine2"/>
    </void>
    <void method="add">
     <object idref="SimBiologyLine3"/>
    </void>
    <void method="add">
     <object idref="SimBiologyLine4"/>
    </void>
    <void method="add">
     <object idref="SimBiologyLine5"/>
    </void>
    <void method="add">
     <object idref="SimBiologyLine6"/>
    </void>
    <void method="add">
     <object idref="SimBiologyLine7"/>
    </void>
    <void method="add">
     <object idref="SimBiologyLine8"/>
    </void>
    <void method="add">
     <object idref="SimBiologyLine9"/>
    </void>
    <void method="add">
     <object idref="SimBiologyLine10"/>
    </void>
    <void method="add">
     <object idref="SimBiologyLine11"/>
    </void>
    <void method="add">
     <object idref="SimBiologyLine12"/>
    </void>
    <void method="add">
     <object idref="SimBiologyLine13"/>
    </void>
    <void method="add">
     <object idref="SimBiologyLine14"/>
    </void>
    <void method="add">
     <object idref="SimBiologyLine15"/>
    </void>
    <void method="add">
     <object idref="SimBiologyLine16"/>
    </void>
    <void method="add">
     <object idref="SimBiologyLine17"/>
    </void>
    <void method="add">
     <object idref="SimBiologyLine18"/>
    </void>
    <void method="add">
     <object idref="SimBiologyLine19"/>
    </void>
    <void method="add">
     <object idref="SimBiologyLine20"/>
    </void>
    <void method="add">
     <object idref="SimBiologyLine21"/>
    </void>
    <void method="add">
     <object idref="SimBiologyLine22"/>
    </void>
    <void method="add">
     <object idref="SimBiologyLine23"/>
    </void>
    <void method="add">
     <object idref="SimBiologyLine24"/>
    </void>
    <void method="add">
     <object idref="SimBiologyLine25"/>
    </void>
    <void method="add">
     <object idref="SimBiologyLine26"/>
    </void>
    <void method="add">
     <object idref="SimBiologyLine27"/>
    </void>
    <void method="add">
     <object idref="SimBiologyLine28"/>
    </void>
    <void method="add">
     <object idref="SimBiologyLine29"/>
    </void>
    <void method="add">
     <object idref="SimBiologyLine30"/>
    </void>
    <void method="add">
     <object idref="SimBiologyLine31"/>
    </void>
    <void method="add">
     <object idref="SimBiologyLine32"/>
    </void>
    <void method="add">
     <object idref="SimBiologyLine33"/>
    </void>
    <void method="add">
     <object idref="SimBiologyLine34"/>
    </void>
    <void method="add">
     <object idref="SimBiologyLine35"/>
    </void>
    <void method="add">
     <object idref="SimBiologyLine36"/>
    </void>
    <void method="add">
     <object idref="SimBiologyLine37"/>
    </void>
    <void method="add">
     <object idref="SimBiologyLine38"/>
    </void>
    <void method="add">
     <object idref="SimBiologyLine39"/>
    </void>
    <void method="add">
     <object idref="SimBiologyLine40"/>
    </void>
    <void method="add">
     <object idref="SimBiologyLine41"/>
    </void>
    <void method="add">
     <object idref="SimBiologyLine42"/>
    </void>
    <void method="add">
     <object idref="SimBiologyLine43"/>
    </void>
    <void method="add">
     <object idref="SimBiologyLine44"/>
    </void>
    <void method="add">
     <object idref="SimBiologyLine45"/>
    </void>
    <void method="add">
     <object idref="SimBiologyLine46"/>
    </void>
    <void method="add">
     <object idref="SimBiologyLine47"/>
    </void>
    <void method="add">
     <object idref="SimBiologyLine48"/>
    </void>
    <void method="add">
     <object idref="SimBiologyLine49"/>
    </void>
    <void method="add">
     <object idref="SimBiologyLine50"/>
    </void>
    <void method="add">
     <object idref="SimBiologyLine51"/>
    </void>
    <void method="add">
     <object idref="SimBiologyLine52"/>
    </void>
    <void method="add">
     <object idref="SimBiologyLine53"/>
    </void>
    <void method="add">
     <object idref="SimBiologyLine54"/>
    </void>
    <void method="add">
     <object idref="SimBiologyCompartmentBlock0"/>
    </void>
   </object>
  </void>
  <void method="addFocusListener">
   <object class="com.mathworks.toolbox.simbio.desktop.editor.components.SimBiologyDiagramScrollPane">
    <void property="viewport">
     <void method="add">
      <object idref="SimBiologyDiagramView0"/>
     </void>
    </void>
   </object>
  </void>
 </object>
</java>
